# Supplementary material for: Unraveling the Genome-Wide Impact of Recombinant Baculovirus Infection in Mammalian Cells for Gene Delivery
Source: Genes (Basel). 2020 Nov 4;11(11):1306. doi: 10.3390/genes11111306 (PMC7694231; doi:10.3390/genes11111306)
Supplement: Supplementary file 1 [file genes-11-01306-s001.zip]

Archive with 3 entries (2 files):
- genes-991593-supplementary/
- genes-991593-supplementary/genes-991593-Supplementary Figures and Tables .docx
- genes-991593-supplementary/Supplementary file (Shin_102220).xlsx
