# Supplementary material for: Unraveling the Genome-Wide Impact of Recombinant Baculovirus Infection in Mammalian Cells for Gene Delivery
Source: Genes (Basel). 2020 Nov 4;11(11):1306. doi: 10.3390/genes11111306 (PMC7694231; doi:10.3390/genes11111306)
Supplement: Supplementary file 1 [file genes-11-01306-s001.zip › genes-991593-supplementary/Supplementary file (Shin_102220).xlsx]

## Sheet: Baculovirus (Read count)
Gene_Symbol	293TT-1_Read_Count	293TT-2_Read_Count	293TT-3_Read_Count	Sf9-1_Read_Count	Sf9-2_Read_Count	Sf9-3_Read_Count
Ac-ptp	208	434	704	40836	45735	35798
Ac-bro	97	89	180	257995	221969	233748
AcOrf-4	29	65	104	32236	32935	33120
AcOrf-5	70	247	286	33816	34459	29857
Ac-lef2	179	360	515	114966	120082	100699
Ac-ORF603	83	107	159	38644	40750	40885
Ac-PH	89	114	182	36556	32560	29175
Ac-ORF1629	9	45	34	15783	17552	14582
Ac-pk-1	26	72	112	37595	35557	32121
AcOrf-11	41	45	97	48388	46150	38193
AcOrf-12	38	73	128	32459	33831	28365
AcOrf-13	36	31	62	136911	102238	101971
Ac-lef1	24	26	42	25576	26222	22903
Ac-egt	70	199	287	202879	205206	163146
AcOrf-16	99	154	255	108713	104462	85094
AcOrf-17	36	75	111	38815	42530	33287
AcOrf-18	42	24	49	104790	108664	85257
AcOrf-19	21	61	72	20000	18015	16729
AcOrf-20	0	2	0	306	280	200
AcOrf-21	24	27	26	21532	22553	19875
AcOrf-22	64	187	282	40927	43585	35061
Ac-env-prot	267	383	703	233794	227209	182759
Ac-pkip	11	14	15	42801	39280	35911
AcOrf-25	54	42	98	338470	287492	233010
AcOrf-26	18	29	54	19394	16012	15207
Ac-IAP1	32	67	127	70716	60430	56758
Ac-lef6	90	77	113	50997	43285	39776
AcOrf-29	0	6	5	7432	7266	5733
AcOrf-30	50	43	89	56360	54124	47133
Ac-sod	31	49	95	17815	16185	14724
Ac-fgf	50	28	82	78580	72830	66063
Ac-HisP	28	24	44	66985	58231	53173
AcOrf-34	6	18	21	33574	30296	27462
Ac-v-ubi	33	49	55	21403	19252	18479
Ac-39K/pp31	50	57	85	1466831	1259772	1078875
Ac-lef11	8	11	15	35197	29913	22847
AcOrf-38	17	33	41	46092	47722	36601
Ac-p43	55	56	110	61887	64936	50568
Ac-p47	48	97	115	62249	65546	51991
AcOrf-41	30	88	83	15636	15529	14286
Ac-GTA	62	156	209	123854	124432	99890
AcOrf-43	3	5	14	5193	5566	4448
AcOrf-44	18	18	17	21087	17533	14184
AcOrf-45	13	34	47	28381	30289	23848
Ac-odv-e66	61	185	187	33186	31555	29808
AcOrf-47	9	19	7	180074	175172	149187
AcOrf-48	9	11	15	170851	165988	140355
Ac-pcna	12	29	46	572291	500051	449803
Ac-lef8	45	80	112	108067	108662	89308
AcOrf-51	58	106	168	33706	32728	28367
AcOrf-52	8	11	28	23064	22593	21772
AcOrf-53	18	36	61	14201	14532	12877
Ac-lef10	0	12	15	7563	8427	6059
AcOrf-54	47	83	184	95048	96892	77431
AcOrf-55	10	14	38	19345	20142	15242
AcOrf-56	3	31	37	21363	22397	17525
AcOrf-57	29	44	82	26738	28152	22123
AcOrf-59	4	1	9	10634	8271	8577
AcOrf-60	4	6	27	28212	24871	23948
Ac-FP	30	41	68	115071	101560	104366
Ac-lef9	33	94	169	49946	52823	40077
AcOrf-63	21	54	45	34821	34812	29045
Ac-gp37	10	38	44	71887	67146	67990
Ac-DNA-pol	136	189	230	105297	112476	97799
AcOrf-66	188	364	582	169428	165038	141585
Ac-lef3	64	60	85	290007	287115	240573
AcOrf-68	134	300	447	28088	27023	23639
AcOrf-69	193	342	594	57960	57307	48164
AcOrf-70	220	324	546	110880	115140	85055
Ac-IAP2	166	425	666	77438	82471	66398
AcOrf-73	12	21	18	142294	108269	111779
AcOrf-74	56	65	100	872033	689636	689322
AcOrf-75	32	20	28	234038	198546	180187
AcOrf-76	16	11	13	81980	70678	62671
Ac-vlf-1	40	67	90	177644	152910	132149
AcOrf-78	6	4	16	54498	39889	36603
AcOrf-79	27	10	18	47840	37458	33356
Ac-gp41	84	126	178	333942	269251	245986
AcOrf-81	28	21	29	207053	192047	155984
Ac-TLP	21	51	76	250231	257754	203205
Ac-p95	395	1086	1279	95149	100946	83867
AcOrf-84	93	193	292	43295	47564	34933
Ac-PNK/PNL	32	57	109	392897	407553	362526
Ac-p15	85	256	366	44215	51000	39003
Ac-cg30	7	16	32	321509	281126	280988
Ac-vp39	14	37	65	686937	569125	615405
Ac-lef4	188	516	601	47268	50410	40556
AcOrf-91	0	8	10	3771	4421	4498
AcOrf-92	3	29	23	31860	33382	31160
AcOrf-93	73	145	318	73528	64265	57554
Ac-odv-e25	98	216	367	262160	222107	213413
Ac-helicase	77	137	216	767198	728985	705794
AcOrf-96	60	175	152	9179	9604	7597
Ac-38K	24	51	65	178593	152006	162722
Ac-lef5	145	535	764	41368	43325	34443
Ac-p40	47	79	113	403399	313820	301479
AcOrf-102	2	22	34	103686	72996	69946
Ac-p48	52	90	118	296724	249930	230656
Ac-vp80	438	986	1826	291800	265335	237307
Ac-HE65	198	286	431	297190	304483	253740
AcOrf-107	25	58	60	8602	8527	7886
AcOrf-108	16	22	30	8861	7977	6916
AcOrf-109	32	48	61	83578	80417	69554
AcOrf-111	15	19	20	20397	21865	18107
AcOrf-112	35	79	156	15755	17671	14564
AcOrf-113	32	70	105	16858	18556	14883
AcOrf-114	67	109	144	172580	162053	140117
AcOrf-115	17	30	58	27564	25918	22308
AcOrf-117	52	88	142	31519	32351	28250
AcOrf-118	17	22	42	12174	12356	9815
AcOrf-119	179	313	478	50444	52871	47551
AcOrf-120	23	62	73	8905	9499	7367
Ac-pk-2	28	68	120	104934	104594	86809
AcOrf-124	94	209	273	140750	135566	116333
Ac-lef7	57	87	154	188031	157643	156172
Ac-chitinase	122	181	322	328607	256850	271131
Ac-v-cath	78	259	282	53887	59273	55600
Ac-gp64	2369	2156	3579	1395492	1084362	955301
Ac-p24	52	126	187	119532	101076	95008
Ac-gp16	23	63	92	119419	108794	97514
Ac-PE/pp34	53	160	217	341479	280641	269209
AcOrf-132	38	151	224	309880	261827	236650
Ac-alk-exo	219	401	725	699351	602793	565667
Ac-94K	291	284	599	224786	243805	182129
Ac-35K/p35	198	258	440	263971	244419	214912
Ac-p26	108	126	292	180816	177586	144348
Ac-p10	51	47	97	401709	337033	430518
Ac-p74	138	208	303	37612	36228	30258
Ac-ME53	289	387	327	55609	57478	45680
Ac-IE-01	786	2121	3916	820714	703556	695296
Ac-IE-0	0	0	0	0	0	0
Ac-49K	0	0	0	0	0	0
Ac-odv-ec27	0	0	0	0	0	0
AcOrf-145	0	0	0	0	0	0
AcOrf-146	53	71	101	19219	20686	16972
Ac-IE-1	0	0	0	0	0	0
Ac-odv-e56	57	68	71	33085	30782	26915
AcOrf-149	22	40	33	4798	5736	4816
AcOrf-150	203	463	600	57461	63883	53220
Ac-IE-2	312	310	395	41957	40599	34528
AcOrf-152	9	24	16	5142	4922	4220
Ac-PE38	2636	2657	4817	294153	276138	232717
AcOrf-154	143	290	373	17122	18116	12541
HERVenv	59	206	239	42285	41422	31685
eGFP	33	7	17	1640	1551	1156

## Sheet: Baculovirus (FPKM)
Gene_Symbol	293TT-1_FPKM	293TT-2_FPKM	293TT-3_FPKM	Sf9-1_FPKM	Sf9-2_FPKM	Sf9-3_FPKM
Ac-ptp	10.6763	33.2573	34.7475	2459.05	3033.44	2659.31
Ac-bro	2.05479	2.70079	3.51402	6208.78	5870.3	6845.3
AcOrf-4	1.75367	5.94422	6.12824	2309.86	2601.23	2940.47
AcOrf-5	7.56014	43.2552	32.3424	4565.25	5148.28	5118.23
Ac-lef2	6.68908	19.6996	18.1413	4965.07	5705.98	5330.41
Ac-ORF603	3.29358	6.23729	5.96701	1776.6	2061.61	2306.26
Ac-PH	2.71137	5.03792	5.17614	1277.64	1251.43	1245.92
Ac-ORF1629	0.106558	0.753783	0.366262	210.228	256.748	235.407
Ac-pk-1	0.693275	2.7706	2.77322	1145.43	1191	1193.77
AcOrf-11	0.83188	1.30639	1.81154	1114.31	1167.84	1069.87
AcOrf-12	1.35845	3.81296	4.30356	1338.72	1535.01	1432.83
AcOrf-13	0.765414	0.944288	1.21498	3307.24	2714.04	2997.56
Ac-lef1	0.658192	1.03008	1.07074	802.099	904.136	876.453
Ac-egt	0.896862	3.61187	3.35008	2927.27	3251.81	2854.19
AcOrf-16	3.37203	7.64631	8.14932	4264.31	4507.26	4085.03
AcOrf-17	1.91598	5.97506	5.69629	2428.56	2931.38	2571.57
AcOrf-18	0.814924	0.665496	0.874044	2305.55	2626.98	2280.86
AcOrf-19	2.3113	10.9204	8.32432	2758.11	2749.88	2932.77
AcOrf-20	0	2.72333	0	261.414	277.369	302.118
AcOrf-21	0.525772	0.848155	0.525447	536.289	617.327	602.571
AcOrf-22	1.13147	4.71379	4.57248	818.986	958.221	852.47
Ac-env-prot	2.42876	4.91118	5.79665	2385.76	2545.74	2257.71
Ac-pkip	0.559635	1.06269	0.733355	2553.4	2580.98	2642.33
AcOrf-25	1.19661	1.335	2.00404	8529.51	7962.21	7148.47
AcOrf-26	1.41458	3.53734	4.24754	1842.55	1679.25	1806.23
Ac-IAP1	0.801422	2.41627	2.94694	2020.19	1897.68	1976.45
Ac-lef6	4.42287	5.63205	5.32315	2933.22	2741.74	2819.43
AcOrf-29	0	6.10259	3.35754	5013.52	5616.55	6227.68
AcOrf-30	0.708225	0.864373	1.15064	900.289	949.626	913.414
Ac-sod	1.87462	4.48102	5.59791	1276.53	1278.3	1307.23
Ac-fgf	2.30044	1.90906	3.60025	4217.17	4303.31	4362.87
Ac-HisP	1.27806	1.62257	1.91557	3565.07	3412.05	3481.87
AcOrf-34	0.217184	0.95256	0.715362	1402.74	1392.57	1405.58
Ac-v-ubi	8.88473	28.3307	20.7524	8851.91	8970.07	10893.8
Ac-39K/pp31	1.31499	2.16234	2.07485	44062.7	41602.5	39526.4
Ac-lef11	0.818086	1.80817	1.59178	4469.45	4201.51	3672.37
AcOrf-38	0.611518	1.73494	1.38751	1913.29	2179.33	1861.02
Ac-p43	1.03245	1.50105	1.89667	1316.45	1517.71	1307.6
Ac-p47	0.801927	2.30763	1.75975	1175.95	1360.29	1192.86
AcOrf-41	1.38026	5.99989	3.64416	839.141	917.564	943.462
Ac-GTA	0.794364	2.83141	2.43961	1787.05	1971.82	1747.54
AcOrf-43	0.807703	2.89088	5.28244	2147.73	2593.36	2622.2
AcOrf-44	1.37708	2.13092	1.29768	1945.75	1785.55	1634.52
AcOrf-45	0.549891	2.12032	1.88718	1394.75	1638.38	1439.73
Ac-odv-e66	0.542904	2.32042	1.50823	331.269	345.846	360.178
AcOrf-47	1.60134	6.13309	1.46474	43569.9	47225.1	47840.3
AcOrf-48	0.904323	1.77194	1.55975	21274.1	22858.1	22101
Ac-pcna	0.345515	1.2085	1.23357	18870.6	18130.1	18109
Ac-lef8	0.31654	0.791114	0.712146	850.947	939.329	850.582
AcOrf-51	1.27546	3.34286	3.40853	842.775	899.337	863.416
AcOrf-52	0.684641	1.47614	2.4238	2404.98	2602.09	2848.44
AcOrf-53	1.24504	3.81266	4.16427	1175.11	1326.38	1325.88
Ac-lef10	0	6.47259	5.27461	2938.44	3682.58	3318.96
AcOrf-54	0.876573	2.21003	3.15158	2008.53	2249.65	1988.94
AcOrf-55	3.31002	11.3638	20.2535	10781.8	12765.3	12926.4
AcOrf-56	0.608868	11.9214	9.23864	6087.5	7130.72	6737.03
AcOrf-57	1.58735	3.61278	4.33729	1723.37	1999.11	1761.9
AcOrf-59	1.7182	1.36167	8.16588	9084.57	8193.28	12956.3
AcOrf-60	0.734349	2.01779	5.88816	7093.66	6972.13	8011.63
Ac-FP	1.09277	2.1841	2.33178	4839.26	4698.96	5377.32
Ac-lef9	0.413624	1.66844	1.92912	704.797	818.63	685.626
AcOrf-63	1.21882	4.72334	2.53597	2388.36	2631.35	2465.48
Ac-gp37	0.234184	1.27864	0.952549	1917.02	1968.07	2208.49
Ac-DNA-pol	0.845371	1.64982	1.29089	732.067	858.42	822.122
AcOrf-66	1.44195	3.92816	4.03853	1455.65	1556.7	1471.7
Ac-lef3	1.12117	1.49835	1.36538	5749.48	6253.64	5794.63
AcOrf-68	5.66811	18.7087	17.9483	1380.35	1461.71	1427.11
AcOrf-69	5.39552	13.822	15.4482	1853.97	2015.45	1880.35
AcOrf-70	5.41576	11.4787	12.446	3112.13	3552.33	2909.42
Ac-IAP2	4.95259	18.3776	18.5333	2648.74	3101.97	2774.26
AcOrf-73	1.5944	4.70185	2.60579	24331.7	20535.3	24617.7
AcOrf-74	1.54311	2.58796	2.56202	27482.6	23895.8	26510.2
AcOrf-75	2.3849	2.29995	2.07603	20991.3	19651	20163.4
AcOrf-76	3.2473	4.23019	3.24601	23360.6	22502.3	24092.2
Ac-vlf-1	0.713728	1.70494	1.47317	3588.4	3393.55	3243.65
AcOrf-78	0.648012	0.700489	1.80937	7357.37	5959.54	6274.66
AcOrf-79	3.21708	1.96529	2.28563	7218.22	6260.92	6430.66
Ac-gp41	1.37161	2.92822	2.66076	6163.27	5459.05	5512.98
AcOrf-81	0.910706	0.993584	0.883093	7742.89	7898.9	7133.96
Ac-TLP	0.973948	3.50696	3.36542	13542.5	15358.9	13535.4
Ac-p95	2.88033	11.1367	8.43338	776.888	904.861	828.341
AcOrf-84	4.05265	12.4214	12.1007	2194.96	2654.41	2176.9
Ac-PNK/PNL	0.289263	0.726273	0.89307	3983.98	4537.49	4450.02
Ac-p15	6.96448	32.7154	30.1665	4396.06	5598.91	4856.35
Ac-cg30	0.193815	0.640207	0.823932	10182.6	9789.16	10860.3
Ac-vp39	0.277234	1.04766	1.18397	15431.4	14048.3	16812.7
Ac-lef4	2.65641	10.3466	7.75066	753.178	882.263	783.99
AcOrf-91	0	0.39968	0.32157	148.829	191.931	217.28
AcOrf-92	0.085105	1.18999	0.607332	1034.59	1191.89	1235.21
AcOrf-93	3.99574	11.9058	16.8202	4739.16	4563.54	4583.65
Ac-odv-e25	3.2799	10.5296	11.515	10098	9410.26	10057.8
Ac-helicase	0.381296	0.951122	0.964135	4243.64	4426.05	4717.87
AcOrf-96	2.94858	12.8001	7.16035	527.954	608.333	538.496
Ac-38K	0.523784	1.59583	1.3085	4430.94	4144.63	4914.15
Ac-lef5	3.99556	21.3009	19.5738	1303.73	1501.2	1324.62
Ac-p40	0.888053	2.13176	1.96148	8638.37	7383.77	7848.22
AcOrf-102	0.173737	3.0024	2.99333	10990.4	8547	9308.53
Ac-p48	0.90545	2.23365	1.88375	5846.5	5410.23	5521.37
Ac-vp80	3.97798	12.6233	15.0325	2972.96	2968.19	2926.89
Ac-HE65	2.29715	4.69292	4.5481	3878.01	4363.24	4012.54
AcOrf-107	2.65045	9.94053	6.63982	1137.35	1247.48	1322.54
AcOrf-108	1.86785	4.22045	3.71803	1306.24	1302.38	1300.9
AcOrf-109	0.552202	1.18035	0.964863	1631.74	1724.87	1649.65
AcOrf-111	7.57013	39.1269	27.9677	23752.8	30146.3	44883.7
AcOrf-112	6.42555	26.5676	34.0205	3961.45	4953.74	4872.28
AcOrf-113	1.62803	5.31343	5.13348	1005.71	1219.26	1095.09
AcOrf-114	1.04948	2.42786	2.06301	3053.36	3149.51	3009.47
AcOrf-115	0.660955	1.71154	2.13023	1240.54	1283.55	1231.42
AcOrf-117	7.60989	22.1733	23.1511	6033.02	6877.39	7021.34
AcOrf-118	0.967208	1.88334	2.31638	817.524	914.319	815.252
AcOrf-119	2.17739	5.38896	5.29265	690.554	794.868	789.056
AcOrf-120	5.02115	26.3654	20.1776	2785	3325.14	3144.63
Ac-pk-2	1.01352	3.59856	4.08778	4384.21	4807.72	4443.12
AcOrf-124	2.83378	9.13575	7.67968	4866.22	5154.12	4913.74
Ac-lef7	1.93008	4.29315	4.8913	7330.75	6760.44	7450.95
Ac-chitinase	1.42113	2.98217	3.41182	4305.48	3695.71	4305.16
Ac-v-cath	1.6832	8.01079	5.6113	1321.61	1597.58	1659.66
Ac-gp64	29.9534	38.6086	41.2182	19866.9	16954.4	16488.9
Ac-p24	2.10691	7.50818	7.1741	5616.07	5226.32	5479.13
Ac-gp16	2.6318	11.8041	11.1349	17208.6	17359.8	17906.9
Ac-PE/pp34	1.5571	6.80875	5.94261	11496.3	10389.1	11068.8
AcOrf-132	1.34183	7.7859	7.43449	12618.2	11728.6	11800.1
Ac-alk-exo	3.47758	9.05732	10.5327	12546.3	11879.4	12320.6
Ac-94K	2.24688	3.08554	4.18459	1944.28	2315.17	1905.94
Ac-35K/p35	4.69399	8.7917	9.64673	7128.26	7254.64	7069.96
Ac-p26	3.3794	5.72561	8.53958	6496.58	7017.05	6339.39
Ac-p10	7.65773	12.2258	16.3297	79256	73880.4	110555
Ac-p74	1.35115	2.87343	2.69169	413.413	437.238	402.736
Ac-ME53	4.23921	8.06158	4.38109	920.385	1044.95	917.436
Ac-IE-01	2.28892	8.63633	10.251	2664.06	2506.43	2725.14
Ac-IE-0	0	0	0	0	0	0
Ac-49K	0	0	0	0	0	0
Ac-odv-ec27	0	0	0	0	0	0
AcOrf-145	0	0	0	0	0	0
AcOrf-146	2.10313	4.13876	3.79036	883.564	1046.54	957.365
Ac-IE-1	0	0	0	0	0	0
Ac-odv-e56	1.02658	1.74697	1.17332	674.691	689.673	666.989
AcOrf-149	2.46843	7.32399	3.90263	676.21	894.976	863.874
AcOrf-150	26.972	103.665	86.8597	9825.61	12116.6	11720.9
Ac-IE-2	5.10899	7.22523	5.92162	776.598	825.522	776.082
AcOrf-152	1.42554	6.67494	2.88129	1081.01	1150.62	1160.75
Ac-PE38	57.3122	82.8175	96.5937	7269.89	7500.18	7000.64
AcOrf-154	32.4458	130.21	108.925	5629.33	6673.47	5665.86
HERVenv	1.85285	9.39633	7.01606	1524.96	1642.88	1396.81
eGFP	0.792092	0.241607	0.37752	44.853	46.6254	38.5204

## Sheet: 293 transcript (FPKM)
Gene_Symbol	Description	293-1_FPKM	293-2_FPKM	293-3_FPKM	293-N1_FPKM	293-N2_FPKM	293-N3_FPKM
ACTN3	actinin alpha 3 (gene/pseudogene)	0.075119	0.080549	0.091114	0.026761	0.028583	0.017206
ACVRL1	activin A receptor like type 1	0.160942	0.271045	0.308417	0.049666	0.140664	0.12897
ATP6V1B1	ATPase H+ transporting V1 subunit B1	0.26669	0.507108	0.162238	1.03004	0.809461	1.18559
AZU1	azurocidin 1	0.145791	0.459388	0.267027	0.089749	0.091715	0.073719
BAAT	bile acid-CoA:amino acid N-acyltransferase	0.16612	0.456249	0.36412	0.128317	0.124558	0.205488
BMP3	bone morphogenetic protein 3	0.1919	0.183914	0.222152	0.676175	0.521063	0.543076
C2	complement C2	1.01791	1.16718	0.966957	2.41861	2.79458	2.89053
C5	complement C5	0.052009	0.025103	0.107325	0.275095	0.151137	0.266805
C5AR1	complement C5a receptor 1	0.264272	0.358365	0.155686	0.024824	0.074325	0.090239
C8G	complement C8 gamma chain	0.781341	2.364	2.82852	0.455096	0.670129	1.10458
CD1D	CD1d molecule	0.238151	0.099602	0.24198	0.138181	0.068572	0.093706
CD19	CD19 molecule	0.180826	0.070677	0.090491	0.290607	0.246295	0.273244
CDH15	cadherin 15	0.091366	0.280295	0.273343	0.040907	0.030479	0.049321
CDK6	cyclin dependent kinase 6	4.46509	5.84902	6.69689	29.097	26.8682	24.3654
CDO1	cysteine dioxygenase type 1	0.255128	0.168636	0.180729	0.10133	0.032734	0.122104
CEL	carboxyl ester lipase	0.495443	1.30299	1.21424	0.497255	0.283173	0.5853
CGA	glycoprotein hormones, alpha polypeptide	0.775923	0.967688	0.70136	1.5735	2.11665	1.83225
CHGB	chromogranin B	0.062818	0.086992	0.083118	0.053977	0.021904	0.012737
CHRM4	cholinergic receptor muscarinic 4	0.497555	0.405993	0.375912	0.160955	0.079984	0.188904
CLIC2	chloride intracellular channel 2	0.061976	0.189436	0.103022	0.050137	0.032405	0.054718
CCR6	C-C motif chemokine receptor 6	0.370319	0.473906	0.304446	0.17579	0.096175	0.136792
CRIP2	cysteine rich protein 2	4.35902	3.56629	4.59748	1.38247	2.44383	2.62516
CSRP1	cysteine and glycine rich protein 1	0.6018	0.624278	0.862409	0.423143	0.29797	0.239517
CYBB	cytochrome b-245 beta chain	0.015498	0.032244	0.037782	0.164835	0.074019	0.05324
CYP3A5	cytochrome P450 family 3 subfamily A member 5	0.059766	0.198757	0.112109	0.019179	0.024802	0.093433
SEPT1	septin 1	0.235959	0.30027	0.312726	0.656802	0.803651	1.04834
DIO3	iodothyronine deiodinase 3	0.023877	0.175473	0.063361	0.208008	0.124437	0.272818
DTX1	deltex E3 ubiquitin ligase 1	0.123625	0.125735	0.093528	0.072591	0.026547	0.025791
EGR2	early growth response 2	0.072498	0.030656	0.059463	0.10977	0.209721	0.079334
ELAVL3	ELAV like RNA binding protein 3	0.036003	0.260567	0.172696	0.01721	0.004699	0.044761
FES	FES proto-oncogene, tyrosine kinase	0.298235	0.576076	0.477635	0.021038	0.086232	0.303053
FOXD4	forkhead box D4	2.96583	4.37872	3.80483	0.910866	1.26896	1.62127
FUT1	fucosyltransferase 1 (H blood group)	0.334126	0.293021	0.361771	0.950134	0.786152	1.13026
FUT6	fucosyltransferase 6	0.091777	0.269844	0.228466	0.042279	0.085108	0.15603
GAD2	glutamate decarboxylase 2	0.08766	0.062776	0.061873	0.048895	0.017265	0.009038
GFRA3	GDNF family receptor alpha 3	0.224655	0.431666	0.312643	0.06264	0.076776	0.09592
MLNR	motilin receptor	0.051363	0.054897	0.10778	0.213934	0.166601	0.194829
GRB7	growth factor receptor bound protein 7	0.118335	0.345629	0.289547	0.098866	0.129102	0.097474
GUCY2D	guanylate cyclase 2D, retinal	0.029929	0.046065	0.009545	0.064537	0.085834	0.115156
CFHR1	complement factor H related 1	0.433956	0.256666	0.234132	0.077099	0.033538	0.065383
HLA-DMB	major histocompatibility complex, class II, DM beta	2.46502	1.70588	2.09373	1.0156	1.00381	0.895279
HLA-DPB1	major histocompatibility complex, class II, DP beta 1	0.164863	0.202297	0.192493	0.079413	0.094271	0.075287
HOXA2	homeobox A2	1.79399	3.45321	1.23436	0.592703	0.764242	0.894456
HSPA6	heat shock protein family A (Hsp70) member 6	0.686428	1.82951	2.24967	0.219597	0.431065	0.445877
HSPA7	heat shock protein family A (Hsp70) member 7	0.221594	0.401223	0.460669	0.032031	0.046567	0.111478
ICAM1	intercellular adhesion molecule 1	0.121302	0.294257	0.130575	0.054022	0.088011	0.03135
ID1	inhibitor of DNA binding 1, HLH protein	17.6461	15.3059	19.9799	5.25352	4.84855	4.61651
ID2	inhibitor of DNA binding 2, HLH protein	131.27	126.619	128.599	55.2086	52.7657	46.6586
ID3	inhibitor of DNA binding 3, HLH protein	41.3131	34.5436	34.9057	8.49747	8.4673	7.68117
IGFBP6	insulin like growth factor binding protein 6	1.56894	0.777358	1.16318	0.598295	0.698106	0.407378
JUN	Jun proto-oncogene, AP-1 transcription factor subunit	266.655	349.95	406.407	145.119	162.745	171.234
KCNA2	potassium voltage-gated channel subfamily A member 2	0.332648	0.451814	0.409705	0.096187	0.116124	0.325982
KCNF1	potassium voltage-gated channel modifier subfamily F member 1	0.087704	0.137506	0.123106	0.051093	0.03807	0.044311
LAMA2	laminin subunit alpha 2	0.071523	0.16069	0.090238	0.036846	0.05515	0.039008
MAP6	microtubule associated protein 6	0.413301	0.399735	0.348694	0.859975	0.723508	0.640998
MRC1	mannose receptor C-type 1	0.078181	0.092649	0.118968	0.018784	0.012966	0.036295
MTTP	microsomal triglyceride transfer protein	0.098665	0.222975	0.419266	0.105003	0.142628	0.052776
OAZ2	ornithine decarboxylase antizyme 2	22.7928	5.42752	5.86624	6.41756	5.74929	5.2352
PAK3	p21 (RAC1) activated kinase 3	0.566233	0.577052	0.594138	0.130654	0.167079	0.265393
ENPP2	ectonucleotide pyrophosphatase/phosphodiesterase 2	0.282932	0.308552	0.185839	0.133428	0.07229	0.13143
PDZK1	PDZ domain containing 1	0.195325	0.403532	0.380826	0.074921	0.103527	0.086273
POMC	proopiomelanocortin	1.46165	1.09434	1.72126	0.626282	0.683456	0.573883
POU2F2	POU class 2 homeobox 2	0.049663	0.279365	0.161964	0.066725	0.044082	0.05238
PRKACB	protein kinase cAMP-activated catalytic subunit beta	2.30817	2.36705	2.41677	4.65145	6.0099	5.0278
MASP1	mannan binding lectin serine peptidase 1	0.059414	0.03856	0.056831	0.026681	0.008962	0.021354
HTRA1	HtrA serine peptidase 1	2.55252	2.00189	1.95712	4.88438	5.21935	4.69726
PSMB9	proteasome subunit beta 9	0.54054	0.339318	0.113214	0.121	0.097031	0.095499
PTGER3	prostaglandin E receptor 3	0.046944	0.080102	0.078527	0.041521	0.016874	0.017487
SCN3A	sodium voltage-gated channel alpha subunit 3	0.007455	0.03782	0.07143	0.0064	0.021266	0.003717
SCG5	secretogranin V	1.51559	1.34425	1.86331	0.531371	0.568464	0.504068
SNAP25	synaptosome associated protein 25	0.774293	0.453516	0.337337	0.284252	0.158795	0.043451
ST13	ST13, Hsp70 interacting protein	64.911	61.7514	55.8891	134.579	129.953	115.34
TOP1P1	topoisomerase (DNA) I pseudogene 1	0.192814	0.106089	0.153985	0.084006	0.065198	0.043035
TPH1	tryptophan hydroxylase 1	0.358109	1.26321	0.613014	0.241234	0.216095	0.449116
LAT2	linker for activation of T-cells family member 2	0.213317	0.105216	0.094771	0.015078	0.092955	0.038321
LHX3	LIM homeobox 3	0.226954	0.731873	0.637223	0.054481	0.22723	0.238593
GPR68	G protein-coupled receptor 68	0.118843	0.038154	0.152091	0.057998	0.019262	0.033574
COLQ	collagen like tail subunit of asymmetric acetylcholinesterase	0.496162	0.769501	0.785776	0.312696	0.199927	0.254153
EIF3C	eukaryotic translation initiation factor 3 subunit C	8.89274	2.3382	1.69257	70.4866	12.2127	47.3132
TNFRSF14	TNF receptor superfamily member 14	0.044644	0.141565	0.136713	0.031642	0.028128	0.0872
MGAM	maltase-glucoamylase	0.055715	0.122245	0.06208	0.002686	0.008147	0.021991
TRPA1	transient receptor potential cation channel subfamily A member 1	0.038649	0.126915	0.13544	0.031023	0.04319	0.045265
HAP1	huntingtin associated protein 1	1.2273	1.65588	1.53162	0.556337	0.615059	0.583091
DIRAS3	DIRAS family GTPase 3	0.756406	0.796372	0.901855	0.111208	0.073733	0.198863
IL32	interleukin 32	0.268239	0.384235	0.296645	0.082314	0.098992	0.183731
LIPG	lipase G, endothelial type	0.32446	0.193472	0.289878	0.607404	0.599879	0.889623
ADAMTS1	ADAM metallopeptidase with thrombospondin type 1 motif 1	18.8192	28.0696	26.1461	10.3947	10.4739	10.6564
H6PD	hexose-6-phosphate dehydrogenase/glucose 1-dehydrogenase	2.03694	2.3702	2.51705	5.72256	6.01001	6.55745
IKBKE	inhibitor of nuclear factor kappa B kinase subunit epsilon	0.116209	0.145731	0.045552	0.037555	0.068408	0.032966
PCDHGA8	protocadherin gamma subfamily A, 8	0.050812	0.130286	0.042267	0.028212	0.016683	0.01945
FGFBP1	fibroblast growth factor binding protein 1	0.366284	0.389429	0.283195	0.129342	0.085487	0.199086
PTBP3	polypyrimidine tract binding protein 3	17.7076	18.1284	18.7089	5.71858	5.96971	15.2863
NAALADL1	N-acetylated alpha-linked acidic dipeptidase like 1	0.188078	0.299438	0.276865	0.032631	0.184484	0.130891
LPAR6	lysophosphatidic acid receptor 6	0.067676	0.093256	0.071282	0.011842	0.023132	0.013722
CNKSR1	connector enhancer of kinase suppressor of Ras 1	0.84572	1.73362	1.46391	0.399719	0.324763	0.704654
APC2	APC2, WNT signaling pathway regulator	0.083124	0.387984	0.492773	0.099984	0.11703	0.081962
TLR6	toll like receptor 6	0.166539	0.177572	0.048902	0.04953	0.04152	0.051829
ABCA8	ATP binding cassette subfamily A member 8	0.119595	0.100875	0.124385	0.033676	0.041166	0.031045
NPM2	nucleophosmin/nucleoplasmin 2	0.363196	1.21969	1.02463	0.465601	0.223835	0.447085
CD226	CD226 molecule	0.171488	0.059372	0.117886	0.019203	0.049034	0.040475
TNFSF13B	TNF superfamily member 13b	0.05255	0.09218	0.115012	0.060172	0.022285	0.024708
RRH	retinal pigment epithelium-derived rhodopsin homolog	0.511544	1.22738	1.01789	0.433457	0.417642	0.333045
MASP2	mannan binding lectin serine peptidase 2	0.078964	0.27308	0.29189	0.060892	0.080876	0.124881
ACTL7B	actin like 7B	0.010477	0.065051	0.216871	0.016892	0.020679	0.024109
ATF5	activating transcription factor 5	0.444592	0.587028	0.328992	1.01692	1.28381	1.03751
LAMB2P1	laminin subunit beta 2 pseudogene 1	1.11052	1.21504	1.11811	1.79675	2.26712	2.83405
DDN	dendrin	0.450021	0.553178	0.33161	0.221642	0.198185	0.165637
SSPO	SCO-spondin	0.058726	0.296115	0.357432	0.521094	0.479062	0.640559
STAB1	stabilin 1	0.221626	1.13268	1.29953	0.04114	0.042987	0.034059
SYT11	synaptotagmin 11	0.849277	0.958156	0.637621	0.255262	0.243604	0.204404
SPEF1	sperm flagellar 1	1.10622	1.52106	1.78098	0.517915	0.485833	0.396496
HIGD1A	HIG1 hypoxia inducible domain family member 1A	58.1898	14.5813	14.477	15.2472	15.6335	13.341
OR2B6	olfactory receptor family 2 subfamily B member 6	0.513485	0.351734	0.441149	0.131481	0.075534	0.101808
SNORA70	small nucleolar RNA, H/ACA box 70	125.894	76.1901	166.243	58.1367	57.505	67.1202
SNORA68	small nucleolar RNA, H/ACA box 68	51.1551	29.7354	46.413	19.7618	18.9097	23.1383
ANKRD1	ankyrin repeat domain 1	1.31462	1.07197	1.4649	0.127891	0.433928	0.228991
BBC3	BCL2 binding component 3	10.3457	9.08111	11.7412	1.98493	2.57666	9.20726
RND1	Rho family GTPase 1	1.62177	0.958906	0.726888	0.528773	0.434872	0.639829
TMOD4	tropomodulin 4	0.537557	0.286412	0.691466	0.206841	0.163245	0.309636
TBX21	T-box 21	0.233389	0.371796	0.342142	0.12403	0.087332	0.072537
ADGRE2	adhesion G protein-coupled receptor E2	0.040725	0.074341	0.074793	0.026101	0.019934	0.040631
AK3	adenylate kinase 3	21.1814	7.94985	24.3704	7.61791	7.84144	8.35943
CPA4	carboxypeptidase A4	0.106604	0.032653	0.154661	0.02562	0.032157	0.0494
TNFRSF12A	TNF receptor superfamily member 12A	29.3931	22.7301	32.3329	10.9747	15.0966	12.636
RASD1	ras related dexamethasone induced 1	0.330519	0.972482	0.885339	0.167	0.362314	0.46807
TLR9	toll like receptor 9	0.025809	0.112235	0.104915	0.028161	0.007518	0.02126
TAF7L	TATA-box binding protein associated factor 7 like	1.01306	1.10703	1.30735	0.126831	0.129385	0.303582
MXRA8	matrix remodeling associated 8	0.137133	0.415737	0.429392	0.072137	0.171381	0.090757
KIF26B	kinesin family member 26B	0.265687	0.260963	0.237613	0.596612	0.534513	0.424688
FAM90A1	family with sequence similarity 90 member A1	0.208826	0.433936	0.273116	0.142904	0.070457	0.136723
CHRNA9	cholinergic receptor nicotinic alpha 9 subunit	0.168196	0.121544	0.218972	0.044123	0.060087	0.058361
STAP2	signal transducing adaptor family member 2	0.530245	0.454228	0.598767	0.271718	0.231269	0.115111
FLVCR2	feline leukemia virus subgroup C cellular receptor family member 2	0.457525	0.398712	0.43088	0.170556	0.166696	0.157079
LIMS2	LIM zinc finger domain containing 2	0.121436	0.434037	0.394955	0.087251	0.106027	0.102996
PCDHGB2	protocadherin gamma subfamily B, 2	0.051507	0.200933	0.179212	0.027337	0.043873	0.041636
PCDHGA10	protocadherin gamma subfamily A, 10	0.142477	0.124628	0.162659	0.057333	0.045416	0.041636
PCDHGA1	protocadherin gamma subfamily A, 1	0.405852	0.055953	0.083994	0.026831	0.076504	0.032879
PCDHB8	protocadherin beta 8	0.005927	0.135381	0.174285	0.016737	0.010732	0.053157
SUSD2	sushi domain containing 2	0.198838	0.871229	0.509827	0.189733	0.185645	0.180103
NT5M	5',3'-nucleotidase, mitochondrial	2.85487	2.32816	3.04179	5.59213	6.29462	6.1907
CASS4	Cas scaffolding protein family member 4	0.435972	0.526241	0.480598	0.012137	0.076752	0.302352
RPGRIP1	retinitis pigmentosa GTPase regulator interacting protein 1	0.06754	0.011684	0.022551	0.007419	0.004537	0.017192
PNMA8B	paraneoplastic Ma antigen family member 8B	0.0496	0.009667	0.043287	0.009299	0.012323	0.007183
RTL9	retrotransposon Gag like 9	0.055895	0.21571	0.125972	0.073592	0.075017	0.040635
ARRDC3	arrestin domain containing 3	11.5256	12.9971	12.4476	4.36617	5.60178	5.40173
COL20A1	collagen type XX alpha 1 chain	0.190285	0.876761	0.801034	0.13387	0.193153	0.472609
CPNE5	copine 5	0.064986	0.373849	0.418883	0.086177	0.072939	0.115501
KIAA1614	KIAA1614	0.145285	0.235164	0.284783	0.040108	0.083994	0.100497
SCUBE2	signal peptide, CUB domain and EGF like domain containing 2	0.159471	0.454094	0.437691	0.063938	0.068263	0.112358
CELF6	CUGBP Elav-like family member 6	0.516431	0.608332	0.57915	0.150534	0.136788	0.267089
SLC17A9	solute carrier family 17 member 9	0.052809	0.244266	0.303766	0.010757	0.024818	0.03828
TNN	tenascin N	0.060097	0.170924	0.101167	0.040919	0.03877	0.027093
DMRTA2	DMRT like family A2	0.075969	0.104832	0.109167	0.027687	0.009437	0.071462
DMRTA1	DMRT like family A1	0.253783	0.069901	0.231745	0.05271	0.058721	0.078994
CDH23	cadherin related 23	1.51357	2.36211	2.70087	3.32827	3.35486	3.90881
VSIR	V-set immunoregulatory receptor	0.217139	0.200343	0.204453	0.137666	0.073149	0.093022
PJA1	praja ring finger ubiquitin ligase 1	20.9194	4.07827	3.7705	2.83288	3.60808	3.17618
LINC00235	long intergenic non-protein coding RNA 235	4.86613	9.23805	10.742	3.13406	3.67584	5.11527
HS3ST6	heparan sulfate-glucosamine 3-sulfotransferase 6	0.4331	0.074421	0.293302	0.078283	0.080684	0.073422
NIPAL2	NIPA like domain containing 2	0.231357	0.371158	0.208265	0.709143	0.644337	0.56344
ATP8B4	ATPase phospholipid transporting 8B4 (putative)	0.022046	0.030982	0.02361	0.066672	0.07581	0.03211
DOK3	docking protein 3	1.5129	4.0013	3.044	1.29527	0.849737	1.06719
ZFP2	ZFP2 zinc finger protein	0.814431	1.03532	1.13603	0.509737	0.423133	0.506107
BAIAP2L2	BAI1 associated protein 2 like 2	0.046796	0.092119	0.269963	0.017431	0.06782	0.039535
KIAA1683	KIAA1683	0.055401	0.053848	0.13813	0.044589	0.019819	0.015405
RSPH6A	radial spoke head 6 homolog A	0.149749	0.549466	0.356432	0.071133	0.125418	0.220696
NECTIN4	nectin cell adhesion molecule 4	0.084617	0.134588	0.217052	0.025037	0.024924	0.089381
CRISPLD2	cysteine rich secretory protein LCCL domain containing 2	0.189822	0.165676	0.110013	0.072635	0.070495	0.064623
SLC25A18	solute carrier family 25 member 18	0.091371	0.38356	0.340455	0.068867	0.045844	0.031817
TAS1R3	taste 1 receptor member 3	0.178386	1.30682	1.12985	0.116318	0.092621	0.214831
SYT15	synaptotagmin 15	0.083986	0.242846	0.080485	0.008817	0.055115	0.079822
ANGPTL6	angiopoietin like 6	0.262747	0.318089	0.166226	0.022164	0.05476	0.095576
TSSK1B	testis specific serine kinase 1B	0.103675	0.299906	0.433947	0.129542	0.067425	0.109443
MYCBPAP	MYCBP associated protein	0.24578	0.412091	0.358932	0.145159	0.136285	0.201154
ZMAT1	zinc finger matrin-type 1	0.141189	0.113701	0.093789	0.057898	0.024641	0.066462
ACRBP	acrosin binding protein	0.101043	0.10142	0.163219	0.077778	0.044936	0.04246
MYLK2	myosin light chain kinase 2	0.999167	2.5695	2.67659	0.399949	0.496215	0.773744
RIMBP3	RIMS binding protein 3	0.721762	0.82217	0.996301	0.384665	0.411878	0.331482
C16orf45	chromosome 16 open reading frame 45	0.634343	0.904593	0.607244	0.325508	0.279909	0.313721
ZNF439	zinc finger protein 439	0.305849	0.232635	0.201381	0.150634	0.132372	0.068609
LINC00473	long intergenic non-protein coding RNA 473	0.268116	0.612627	0.632763	0.930633	1.27354	1.34215
NUP210L	nucleoporin 210 like	0.035773	0.124463	0.125583	0.018922	0.019611	0.041613
PLXNA4	plexin A4	0.049048	0.205007	0.153734	0.248307	0.217039	0.278602
LDHAL6B	lactate dehydrogenase A like 6B	0.056678	0.229676	0.214583	0.06612	0.049286	0.076614
POM121L2	POM121 transmembrane nucleoporin like 2	0.061971	0.058178	0.018714	0.027567	0.013767	0.00053
KLHDC7B	kelch domain containing 7B	0.011187	0.015339	0.019736	0.029363	0.043774	0.073716
CYGB	cytoglobin	0.061484	0.031929	0.04671	0.162118	0.14736	0.052601
C1QTNF2	C1q and TNF related 2	0.033902	0.290841	0.11033	0.012213	0.05402	0.028303
SLC5A11	solute carrier family 5 member 11	0.049513	0.230002	0.080368	0.02731	0.031814	0.076421
METTL21EP	methyltransferase like 21E, pseudogene	0.055098	0.026558	0.041208	0.114266	0.108695	0.173202
ANKRD26P1	ankyrin repeat domain 26 pseudogene 1	0.078802	0.070782	0.066568	0.0169	0.009504	0.025189
PAQR4	progestin and adipoQ receptor family member 4	1.84188	12.0475	10.0997	14.5335	15.3456	17.2194
DCST2	DC-STAMP domain containing 2	0.027143	0.072381	0.124438	0.275767	0.305186	0.284475
TSPY26P	testis specific protein, Y-linked 26, pseudogene	1.56001	4.11011	3.04319	0.556671	0.609569	0.778812
ALS2CR12	amyotrophic lateral sclerosis 2 chromosome region 12	0.150426	0.403411	0.233027	0.123193	0.054642	0.157656
ZNF474	zinc finger protein 474	0.161422	0.180017	0.217795	0.383677	0.303397	0.478213
PXDNL	peroxidasin like	0.103684	0.074659	0.061525	0.00391	0.029547	0.025039
TAF1L	TATA-box binding protein associated factor 1 like	0.015828	0.078505	0.089473	0.011797	0.024388	0.013778
TCP10L	t-complex 10 like	0.013377	0.07457	0.052467	0.005721	0.005374	0.011944
ADAMTS14	ADAM metallopeptidase with thrombospondin type 1 motif 14	0.033044	0.086802	0.081868	0.031568	0.013073	0.029245
LINC00266-1	long intergenic non-protein coding RNA 266-1	0.606041	0.916751	1.01744	0.296029	0.466945	0.360662
WDR66	WD repeat domain 66	0.485059	1.48634	0.873309	0.340314	0.423553	0.642245
C2CD4A	C2 calcium dependent domain containing 4A	0.038849	0.071886	0.051533	0.080644	0.135087	0.18094
GCOM1	GRINL1A complex locus 1	0.432501	1.40702	0.444382	0.268616	0.234363	0.333235
TEKT5	tektin 5	0.026663	0.069628	0.184702	0.307664	0.344645	0.176411
FLJ30679	uncharacterized protein FLJ30679	0.377038	0.450036	0.239545	0.119378	0.158656	0.171317
DCDC2B	doublecortin domain containing 2B	0.180909	0.188705	0.207261	0.052358	0.077202	0.129405
METTL11B	methyltransferase like 11B	0.298928	0.198513	0.363863	0.076746	0.034781	0.106969
AIFM3	apoptosis inducing factor, mitochondria associated 3	0.110619	0.297222	0.362666	0.058716	0.068796	0.028292
CHADL	chondroadherin like	0.366939	0.450893	0.595804	0.127936	0.141658	0.357615
SATB2-AS1	SATB2 antisense RNA 1	0.030221	0.104211	0.174811	0.255402	0.231273	0.184079
ATP8B5P	ATPase phospholipid transporting 8B5, pseudogene	0.117496	0.144602	0.270285	0.077708	0.024082	0.03116
CH17-340M24.3	uncharacterized protein BC009467	3.05518	1.5168	1.70268	4.09371	4.74664	3.94989
CCDC116	coiled-coil domain containing 116	0.233103	0.518899	0.317171	0.153103	0.086013	0.11585
CABP7	calcium binding protein 7	0.164361	0.563057	0.557506	0.058138	0.113357	0.276162
PIANP	PILR alpha associated neural protein	0.085511	0.218032	0.19765	0.030378	0.073569	0.088316
LINC01599	long intergenic non-protein coding RNA 1599	0.357726	0.437231	0.409909	0.080448	0.184795	0.138502
NLRC3	NLR family CARD domain containing 3	0.046316	0.090028	0.144461	0.037651	0.033705	0.020428
FAM209A	family with sequence similarity 209 member A	0.606732	0.239692	0.095837	0.148963	0.024938	0.15281
FOXD4L1	forkhead box D4-like 1	0.414615	0.729011	0.774912	0.182418	0.153254	0.253321
UNC13D	unc-13 homolog D	0.147231	0.352706	0.384748	0.120791	0.088525	0.070722
STOX1	storkhead box 1	1.42956	0.398648	1.6005	2.43363	2.05634	2.32796
TPTE2P3	transmembrane phosphoinositide 3-phosphatase and tensin homolog 2 pseudogene 3	0.050854	0.16012	0.266768	0.063952	0.089485	0.023998
LRRC73	leucine rich repeat containing 73	0.155494	0.37375	0.261264	0.092744	0.133586	0.111626
NKAPL	NFKB activating protein like	0.075145	0.055482	0.211957	0.038542	0.026259	0.04476
SPDYA	speedy/RINGO cell cycle regulator family member A	0.14754	0.182642	0.229563	0.037918	0.020017	0.120281
STH	saitohin	0.299639	0.564715	0.411157	0.128314	0.161837	0.117736
PSMD5-AS1	PSMD5 antisense RNA 1 (head to head)	0.052771	0.072837	0.039011	0.069301	0.122494	0.160099
SERHL2	serine hydrolase like 2	0.961467	1.10431	1.81982	0.654296	0.467065	0.76612
PTF1A	pancreas specific transcription factor, 1a	0.117313	0.121058	0.212496	0.031152	0.040308	0.101788
NPB	neuropeptide B	0.254341	2.05968	1.59741	0.25341	0.442833	0.347194
CATSPERD	cation channel sperm associated auxiliary subunit delta	0.583353	0.696922	0.587156	0.112051	0.067174	0.072096
CYP4X1	cytochrome P450 family 4 subfamily X member 1	0.070556	0.039122	0.114632	0.116315	0.12833	0.266516
PGBD3	piggyBac transposable element derived 3	0.506154	0.268819	0.231587	0.088361	0.145228	0.138751
LINC00926	long intergenic non-protein coding RNA 926	0.105272	0.546163	0.596843	0.165341	0.07528	0.200476
LINC00304	long intergenic non-protein coding RNA 304	1.03053	2.3379	2.36257	0.192097	0.131014	0.303135
LINC00482	long intergenic non-protein coding RNA 482	0.04484	0.108813	0.15935	0.048471	0.029389	0.045685
PRR19	proline rich 19	0.304862	0.361463	0.148377	0.143407	0.13904	0.088682
NWD1	NACHT and WD repeat domain containing 1	0.011827	0.050316	0.035281	0.006968	0.011184	0.01209
SLC25A34	solute carrier family 25 member 34	0.16451	0.684987	0.371317	0.097763	0.062573	0.23081
SLC9A9	solute carrier family 9 member A9	0.525094	0.734231	0.482298	0.24026	0.193476	0.08878
RPL34-AS1	RPL34 antisense RNA 1 (head to head)	0.084261	0.099979	0.147882	0.015518	0.030907	0.097083
KIF4B	kinesin family member 4B	0.070126	0.211197	0.143504	0.017908	0.060996	0.086302
FBXO43	F-box protein 43	0.118157	0.082534	0.211096	0.030465	0.092024	0.053917
PPP1R42	protein phosphatase 1 regulatory subunit 42	0.372577	0.683645	0.638835	0.233987	0.111827	0.109901
STON1-GTF2A1L	STON1-GTF2A1L readthrough	0.380342	0.148182	0.766724	0.138749	0.237118	0.232162
ZAR1	zygote arrest 1	0.242758	0.663315	0.632806	0.142914	0.185246	0.327425
SNAI3	snail family transcriptional repressor 3	0.503686	1.13403	0.962734	0.286091	0.270321	0.412659
KRTAP19-1	keratin associated protein 19-1	6.37862	7.96101	11.167	2.37185	4.46296	3.91763
LINC01252	long intergenic non-protein coding RNA 1252	0.045527	0.081636	0.03208	0.173987	0.179804	0.154717
RAB43	RAB43, member RAS oncogene family	0.652978	2.56846	1.37677	2.98459	3.12538	3.26294
LINC00880	long intergenic non-protein coding RNA 880	0.074685	0.161741	0.201676	0.02897	0.026231	0.094083
FAM183BP	family with sequence similarity 183 member B, pseudogene	0.232167	0.282582	0.260963	0.063299	0.083678	0.143922
WDR97	WD repeat domain 97	0.428452	2.26143	1.91578	0.305423	0.448954	0.608681
GAS2L1P2	growth arrest specific 2 like 1 pseudogene 2	0.029584	0.162355	0.013283	0.116284	0.237129	0.173094
MSANTD1	Myb/SANT DNA binding domain containing 1	0.895286	2.34166	2.28245	0.518868	0.471252	1.42063
FBLL1	fibrillarin-like 1	0.252999	0.217675	0.224287	0.083009	0.027364	0.144276
FAM71F2	family with sequence similarity 71 member F2	0.223794	0.710698	0.627168	0.175633	0.078823	0.247497
FOXD4L4	forkhead box D4-like 4	0.238621	0.376861	0.377917	0.103674	0.164838	0.151569
TICAM2	toll like receptor adaptor molecule 2	0.330978	1.08112	0.764587	0.110426	0.280945	0.144375
PRAC2	prostate cancer susceptibility candidate 2	3.90041	2.46194	3.04865	1.03638	1.88194	1.79188
EFCAB5	EF-hand calcium binding domain 5	0.167767	0.16863	0.139967	0.056902	0.062496	0.043683
NEXN-AS1	NEXN antisense RNA 1	0.116569	0.157211	0.052094	0.226074	0.098384	0.374223
PEAR1	platelet endothelial aggregation receptor 1	0.023454	0.100059	0.069402	0.018048	0.040697	0.013873
KLHL30	kelch like family member 30	0.157535	0.431468	0.349322	0.176321	0.11284	0.156379
CHKB-CPT1B	CHKB-CPT1B readthrough (NMD candidate)	0.739802	2.04783	1.77807	3.7451	3.67534	1.69806
CC2D2B	coiled-coil and C2 domain containing 2B	0.091839	0.087364	0.151239	0.066491	0.202604	0.208637
TNFAIP8L3	TNF alpha induced protein 8 like 3	0.865224	0.770272	0.653387	0.448726	0.305031	0.320827
C17orf82	chromosome 17 open reading frame 82	0.129913	0.481404	0.492064	0.124274	0.072206	0.057292
SLC6A17	solute carrier family 6 member 17	0.052847	0.122877	0.074637	0.200147	0.249189	0.233583
MFSD2B	major facilitator superfamily domain containing 2B	0.092546	0.230487	0.201051	0.109548	0.044872	0.064108
C9orf153	chromosome 9 open reading frame 153	0.312406	0.654542	0.795247	0.076894	0.254745	0.320477
C9orf172	chromosome 9 open reading frame 172	0.192991	0.990933	0.454353	0.113179	0.09332	0.161737
LRRC26	leucine rich repeat containing 26	0.369673	1.51253	1.39953	0.346339	0.227442	0.386438
HERC2P10	hect domain and RLD 2 pseudogene 10	1.0652	2.41125	2.06119	0.67555	0.517892	0.556416
VHLL	VHL like	0.332421	0.702069	0.281229	0.133775	0.09162	0.308359
LOC392232	transient receptor potential cation channel subfamily A member 1 pseudogene	0.173272	0.315855	0.227937	0.108556	0.053533	0.07554
IQCA1L	IQ motif containing with AAA domain 1 like	0.074146	0.287928	0.395669	0.050721	0.116558	0.0458
LINC02138	long intergenic non-protein coding RNA 2138	0.572409	1.98692	2.03726	0.311814	0.264927	0.173268
LOC400706	uncharacterized LOC400706	0.113832	0.393027	0.218988	0.063432	0.108227	0.153922
FLJ42351	uncharacterized LOC400999	0.081759	0.687845	0.614792	0.667097	1.30738	1.51018
C2orf66	chromosome 2 open reading frame 66	0.310867	0.475512	0.494354	0.181353	0.200091	0.18043
SAPCD1	suppressor APC domain containing 1	0.326783	0.305909	0.344711	0.091135	0.208341	0.157467
LRRD1	leucine rich repeats and death domain containing 1	0.060791	0.24452	0.055735	0.050454	0.031067	0.031742
MIR23B	microRNA 23b	1.70079	0.745916	0.346668	0.018016	0.307373	0.259678
DBX2	developing brain homeobox 2	0.208539	0.219609	0.087177	0.048343	0.031432	0.105986
GPR179	G protein-coupled receptor 179	0.042219	0.045878	0.067402	0.032051	0.014259	0.016898
LINC00602	long intergenic non-protein coding RNA 602	0.01139	0.044544	0.03591	0.255107	0.182886	0.156052
STPG3	sperm-tail PG-rich repeat containing 3	0.018073	0.238823	0.702374	0.036173	0.080559	0.096303
BECN2	beclin 2	0.101352	0.529755	0.478482	0.202624	0.06735	0.065434
TRIM6-TRIM34	TRIM6-TRIM34 readthrough	0.310159	0.086066	0.055435	0.025251	0.044975	0.019506
CLEC18B	C-type lectin domain family 18 member B	0.097751	0.406264	0.58192	0.177648	0.064543	0.151722
MIR505	microRNA 505	1.92062	4.08397	3.58538	1.18526	1.23287	0.673699
SERINC4	serine incorporator 4	0.240118	0.139962	0.183518	0.051194	0.025585	0.027539
GRIK1-AS1	GRIK1 antisense RNA 1	0.246867	0.180526	0.374752	0.060576	0.05003	0.031035
TMEM72	transmembrane protein 72	0.028479	0.047679	0.047872	0.060547	0.100293	0.140155
RNF224	ring finger protein 224	0.196607	1.00832	0.688457	0.152524	0.184567	0.052872
TMPPE	transmembrane protein with metallophosphoesterase domain	2.58429	4.50029	4.5592	1.68624	1.76289	2.09068
LINC00622	long intergenic non-protein coding RNA 622	0.330809	0.643609	0.616827	1.05133	1.41907	1.57934
TNRC18P1	trinucleotide repeat containing 18 pseudogene 1	1.26578	2.46264	1.64952	0.400417	0.520735	0.810215
CCDC154	coiled-coil domain containing 154	0.358762	0.6579	0.85165	0.231286	0.179273	0.206495
LINC00598	long intergenic non-protein coding RNA 598	0.016847	0.226023	0.214421	0.385994	0.500084	0.643416
YWHAEP1	tyrosine 3-monooxygenase/tryptophan 5-monooxygenase activation protein epsilon pseudogene 1	0.002904	0.037895	0.002575	0.077266	0.015311	0.11106
TSSC2	tumor suppressing subtransferable candidate 2 pseudogene	0.267131	0.274561	0.413858	0.204841	0.080467	0.181611
SNORA48	small nucleolar RNA, H/ACA box 48	200.832	90.8959	176.35	52.6414	60.2577	65.4758
SNORD10	small nucleolar RNA, C/D box 10	57.7521	26.1974	68.8449	14.7831	20.2417	26.2212
FOXD4L5	forkhead box D4-like 5	0.227771	0.374933	0.338857	0.09624	0.106266	0.199467
TMEM236	transmembrane protein 236	0.051782	0.123486	0.090659	0.033477	0.034735	0.040305
NME1-NME2	NME1-NME2 readthrough	267.861	8.5398	7.93572	8.40064	5.72923	5.12492
LRTM2	leucine rich repeats and transmembrane domains 2	0.037774	0.184818	0.181294	0.033049	0.018248	0.023255
LOC654841	uncharacterized LOC654841	0.633857	0.579998	0.455792	0.234755	0.248693	0.287783
SCARNA22	small Cajal body-specific RNA 22	59.5386	22.0211	45.064	10.8298	18.1472	25.7167
SNORA2C	small nucleolar RNA, H/ACA box 2C	14.3914	10.0141	29.5087	2.82263	4.86768	10.8266
SNORA17B	small nucleolar RNA, H/ACA box 17B	45.3985	0.525982	58.8394	0.228298	0.237133	0.300922
SNORA49	small nucleolar RNA, H/ACA box 49	52.2488	28.2675	46.0536	14.047	18.2892	24.9693
SNORA54	small nucleolar RNA, H/ACA box 54	30.3173	12.3568	27.0272	5.68852	10.3799	13.7494
SNORA57	small nucleolar RNA, H/ACA box 57	39.1041	13.2076	36.0846	10.4121	10.8268	11.2014
SNORD99	small nucleolar RNA, C/D box 99	5.64208	6.89587	6.91624	10.3312	11.9045	16.8282
SNORD97	small nucleolar RNA, C/D box 97	35.5471	23.5527	30.3662	15.1343	11.2793	17.7196
RPL13AP5	ribosomal protein L13a pseudogene 5	658.675	994.64	868.682	213.431	203.118	744.161
PIN4P1	peptidylprolyl cis/trans isomerase, NIMA-interacting 4 pseudogene 1	0.044834	0.080849	0.063218	0.153016	0.182161	0.129415
FAM72D	family with sequence similarity 72 member D	0.519745	1.4885	0.213612	0.310402	0.20711	0.202451
LOC729224	uncharacterized LOC729224	0.095968	0.088263	0.127753	0.067062	0.05003	0.038885
LINC01873	long intergenic non-protein coding RNA 1873	0.236641	0.198672	0.278448	0.075852	0.082094	0.129718
SNORA84	small nucleolar RNA, H/ACA box 84	7.22043	1.76669	5.15073	2.12144	2.72908	1.93546
SNORA11B	small nucleolar RNA, H/ACA box 11B	0.401707	1.43597	0.647491	0.025105	0.230229	0.133547
SNAR-A2	small ILF3/NF90-associated RNA A2	29.7573	8.34422	27.1301	3.42489	3.65088	5.3681
LOC100129931	uncharacterized LOC100129931	0.036595	0.056698	0.058566	0.033939	0.016948	0.007889
LOC100130872	uncharacterized LOC100130872	0.608911	1.38933	1.69352	0.190312	0.39512	0.601997
C6orf99	chromosome 6 open reading frame 99	0.395523	0.286804	0.217063	0.62344	0.69193	0.548447
C11orf91	chromosome 11 open reading frame 91	0.574045	0.44923	0.5914	0.063875	0.167343	0.213843
LOC100132057	phosphodiesterase 4D interacting protein pseudogene	0.196425	0.169293	0.255664	0.076625	0.044747	0.062867
LOC100133050	glucuronidase beta pseudogene	0.374802	0.271602	0.381018	0.099948	0.187595	0.180041
SNAR-A13	small ILF3/NF90-associated RNA A13	4.33207	0.913076	3.38404	0.201704	0.37508	0.501366
SNAR-B1	small ILF3/NF90-associated RNA B1	5.99061	1.88493	2.13961	0.5652	0.545904	1.76134
SRRM5	serine/arginine repetitive matrix 5	0.146506	0.61849	0.168659	0.089262	0.117246	0.204969
SNAR-A14	small ILF3/NF90-associated RNA A14	24.8457	6.0968	25.3009	2.71099	2.76044	3.88042
USP17L20	ubiquitin specific peptidase 17-like family member 20	0.00105	0.004341	0.009264	0.025437	0.056375	0.047911
LGALS8-AS1	LGALS8 antisense RNA 1	0.136077	0.324775	0.446541	0.121977	0.074418	0.141337
WTAPP1	Wilms tumor 1 associated protein pseudogene 1	0.196861	0.244314	0.244094	0.123389	0.076597	0.106383
LOC100288181	uncharacterized LOC100288181	0.014716	0.049661	0.067815	0.099743	0.16345	0.145029
REXO1L2P	REX1, RNA exonuclease 1 homolog-like 2, pseudogene	0.053917	0.094239	0.039407	0.207166	0.221604	0.096829
LOC100289580	uncharacterized LOC100289580	0.220415	1.21901	1.49549	0.066349	0.057751	0.090972
C4B_2	complement component 4B (Chido blood group), copy 2	0.103005	0.260862	0.173015	0.410147	0.466112	0.635167
MIR1276	microRNA 1276	0.516874	3.53918	2.95099	0.466198	0.444251	1.59225
MIR1307	microRNA 1307	1.5375	0.052229	2.19554	0.19627	0.054337	0.375723
MIR1291	microRNA 1291	0.146404	0.110743	0.692151	4.5887	0.296445	0.345958
PCNA-AS1	PCNA antisense RNA 1	1.27494	0.338107	0.705528	0.34306	0.231806	0.151389
LOC100310756	uncharacterized LOC100310756	0.238484	0.429276	0.349166	0.195791	0.149189	0.127937
MIR4326	microRNA 4326	1.15105	3.39274	4.17628	0.412662	1.1889	1.6764
MIR3648-1	microRNA 3648-1	83.0591	66.6584	160.615	27.1326	28.0706	36.544
MIR3942	microRNA 3942	0.592653	3.12843	1.92511	0.785775	0.233891	0.936682
MIR3651	microRNA 3651	25.2275	6.55455	18.1248	7.16257	8.15555	5.82341
DCST1-AS1	DCST1 antisense RNA 1	0.926017	0.624497	0.866987	2.49329	1.86294	2.53314
TMEM210	transmembrane protein 210	0.144493	1.43852	1.7038	0.129088	0.466987	0.506561
LINC00403	long intergenic non-protein coding RNA 403	0.56467	0.412511	0.416392	1.10076	1.15914	1.02391
CBR3-AS1	CBR3 antisense RNA 1	0.186042	0.228076	0.230099	0.494947	0.432378	0.581907
PRKCZ-AS1	PRKCZ antisense RNA 1	0.405398	0.493368	0.624408	0.110007	0.290757	0.306231
LOC100506551	uncharacterized LOC100506551	0.023911	0.038385	0.087453	0.017296	0.017258	0.020161
LOC100506801	uncharacterized LOC100506801	0.038997	0.053736	0.07959	0.127413	0.1262	0.185317
PITRM1-AS1	PITRM1 antisense RNA 1	0.232343	0.572644	0.588144	0.057235	0.087085	0.139122
LOC100507564	uncharacterized LOC100507564	0.332763	0.487607	0.186008	0.596994	0.714685	0.726484
ARPC4-TTLL3	ARPC4-TTLL3 readthrough	0.974583	2.30929	1.3449	0.823471	0.681766	0.060092
RNF103-CHMP3	RNF103-CHMP3 readthrough	0.049758	0.085914	0.021349	0.058342	0.436941	0.049557
FPGT-TNNI3K	FPGT-TNNI3K readthrough	0.851538	1.20996	0.8745	0.26031	0.913537	0.247206
BLOC1S5-TXNDC5	BLOC1S5-TXNDC5 readthrough (NMD candidate)	0.132607	0.378038	0.302622	0.816186	1.05162	0.30043
MROH7-TTC4	MROH7-TTC4 readthrough (NMD candidate)	0.153813	0.173662	0.19368	0.136855	0.060882	0.018307
BCL2L2-PABPN1	BCL2L2-PABPN1 readthrough	14.4576	17.3957	6.61182	6.04151	6.18498	5.72596
CKLF-CMTM1	CKLF-CMTM1 readthrough	1.20212	0.746933	0.453947	0.079672	0.153586	0.027663
SENP3-EIF4A1	SENP3-EIF4A1 readthrough (NMD candidate)	1.67751	1.17346	4.05452	0.175029	0.189586	0.232631
TNFAIP8L2-SCNM1	TNFAIP8L2-SCNM1 readthrough	0.242427	0.284008	0.315079	0.604616	0.410538	1.00318
HNRNPUL2-BSCL2	HNRNPUL2-BSCL2 readthrough (NMD candidate)	13.2591	16.6643	13.3605	5.72261	6.8533	7.9158
C1QTNF3-AMACR	C1QTNF3-AMACR readthrough (NMD candidate)	0.104011	0.064073	0.05063	0.03054	0.007501	0.027432
MIR4655	microRNA 4655	0.67151	1.05178	2.00419	0.170383	0.741584	0.133886
MIR4498	microRNA 4498	4.24638	1.58043	2.80557	1.08473	0.717991	1.73268
MIR378H	microRNA 378h	1.73422	0.478491	1.80633	0.111748	0.140564	0.706094
MIR4746	microRNA 4746	2.09965	6.8988	11.8549	2.5535	1.97388	4.53397
MIR4521	microRNA 4521	7.27707	3.52639	4.45909	2.58204	2.0861	2.82394
MIR4644	microRNA 4644	1.17328	2.81231	2.30576	0.779824	0.79219	0.943578
MIR4745	microRNA 4745	1.95294	8.12849	6.5913	2.00788	2.10941	2.71659
CEP295NL	CEP295 N-terminal like	0.143117	0.854693	0.690208	0.144026	0.132922	0.269788
MIR5001	microRNA 5001	2.90236	0.116633	0.072827	0.07508	0.076295	0.088014
MIR664B	microRNA 664b	0.041803	0.0785	0.041705	2.48694	0.031999	1.62812
CERS6-AS1	CERS6 antisense RNA 1	0.134231	0.338518	0.424891	0.156527	0.107128	0.124157
YEATS2-AS1	YEATS2 antisense RNA 1	0.092675	0.598881	0.150666	0.045558	0.084681	0.056923
ARHGAP31-AS1	ARHGAP31 antisense RNA 1	0.292257	0.106398	0.125777	0.499904	0.512735	0.660128
TCF7L1-IT1	TCF7L1 intronic transcript 1	0.293156	0.63096	0.617395	0.197526	0.194716	0.280475
NPIPA7	nuclear pore complex interacting protein family member A7	0.746446	0.596876	0.10263	0.568679	1.84767	1.52042
PLCG1-AS1	PLCG1 antisense RNA 1	0.029663	0.03855	0.101497	0.252332	0.072981	0.103994
SEMA6A-AS1	SEMA6A antisense RNA 1	0.173004	0.199917	0.359603	0.087884	0.064346	0.052618
LOC101927354	uncharacterized LOC101927354	0.297041	0.580463	0.423824	0.115405	0.137047	0.116913
LINC01909	long intergenic non-protein coding RNA 1909	0.486212	0.703727	0.563112	0.267304	0.092818	0.340983
LOC101927503	uncharacterized LOC101927503	0.414948	1.10286	0.829284	0.144843	0.1804	0.436399
ZASP	ZO-2 associated speckle protein	0.226871	0.093036	1.45424	0.084057	0.053562	0.0786
LOC101928053	uncharacterized LOC101928053	0.075384	0.13942	0.047252	0.267502	0.137305	0.251564
LOC101928111	uncharacterized LOC101928111	0.496709	1.2398	1.9416	2.58511	1.97404	3.04247
LINC02444	long intergenic non-protein coding RNA 2444	0.039959	0.020984	0.057936	0.069923	0.220066	0.121819
DARS-AS1	DARS antisense RNA 1	0.250582	0.406984	0.7463	1.15134	1.32274	1.03558
LOC101928323	uncharacterized LOC101928323	1.24988	0.45372	0.459595	0.265104	0.249048	0.191787
LOC101928445	uncharacterized LOC101928445	0.059397	0.207151	0.176465	0.040532	0.018473	0.03779
LINC02268	long intergenic non-protein coding RNA 2268	0.422301	0.253486	0.159781	0.058685	0.076883	0.075594
LOC101928510	uncharacterized LOC101928510	0.15963	0.429537	0.371489	0.086744	0.089556	0.09166
RAP2C-AS1	RAP2C antisense RNA 1	0.186934	0.428847	0.325051	0.097788	0.110719	0.11389
LINC01775	long intergenic non-protein coding RNA 1775	1.12715	0.253152	1.25034	0.170874	0.170966	0.615269
MAST4-AS1	MAST4 antisense RNA 1	0.177232	0.755084	1.27928	0.288481	0.398761	0.187266
LOC101929224	uncharacterized LOC101929224	0.10645	0.084343	0.105104	0.303826	0.350213	0.207396
LINC02150	long intergenic non-protein coding RNA 2150	0.052358	0.109152	0.075758	0.017391	0.017231	0.02818
LOC101929679	uncharacterized LOC101929679	0.604686	2.47474	1.97738	0.455074	0.688874	1.02497
LOC101929705	uncharacterized LOC101929705	0.264897	0.086358	0.120264	0.397708	0.293686	0.298164
MIR6821	microRNA 6821	14.7754	18.4262	30.3089	8.82072	6.29665	7.74724
MIR6834	microRNA 6834	2.7903	2.61637	2.88547	1.43313	0.601033	1.57352
MIR7109	microRNA 7109	1.81486	1.86125	3.32245	0.447579	0.729305	0.565532
MIR7845	microRNA 7845	1.47737	1.82135	1.34976	0.358648	0.526672	0.591978
MIR6516	microRNA 6516	7.05481	0.600798	0.660376	0.465532	0.492836	0.779843
LOC102546294	uncharacterized LOC102546294	0.128085	0.141844	0.169684	0.068541	0.100922	0.03743
LINC01389	long intergenic non-protein coding RNA 1389	0.009234	0.113164	0.006637	0.331818	0.194171	0.1403
LINC01770	long intergenic non-protein coding RNA 1770	0.150518	0.29412	0.166273	0.355719	0.839536	0.298744
LOC102724428	serine/threonine-protein kinase SIK1	0.629142	0.004667	0.319178	1.07255	1.24918	1.34288
LOC102724562	macrophage stimulating 1 pseudogene	0.008112	0.019195	0.032794	0.049806	0.153311	0.335824
U2AF1L5	U2 small nuclear RNA auxiliary factor 1 like 5	1.2417	15.7949	0.952716	0.959699	1.13831	1.32642
LINC01219	long intergenic non-protein coding RNA 1219	0.664656	0.243571	0.924251	0.888696	1.14723	1.95052
LOC105274304	uncharacterized LOC105274304	2.24278	3.1245	4.27766	1.32189	1.25804	1.69265
MIR194-2HG	MIR194-2 host gene	0.221845	0.453561	0.367523	0.12714	0.092439	0.207399
LOC105370697	uncharacterized LOC105370697	0.654167	2.57031	2.20011	0.667337	0.856341	0.927172
LOC105370943	uncharacterized LOC105370943	1.32012	1.58463	1.29191	0.540563	0.359004	0.414769
PCSK6-AS1	PCSK6 antisense RNA 1	0.147579	0.102594	0.063164	0.309711	0.106832	0.441522
ATP2C2-AS1	ATP2C2 antisense RNA 1	0.589693	1.69708	1.85545	0.648695	0.528728	0.853548
LOC105372440	uncharacterized LOC105372440	0.68835	2.33256	1.27934	0.152424	0.837168	0.924889
LOC105372493	uncharacterized LOC105372493	0.233699	0.435814	0.543024	1.1766	1.01822	0.62099
LOC105373064	uncharacterized LOC105373064	0.638932	1.26949	1.49101	0.369528	0.329367	0.652
LINC01456	long intergenic non-protein coding RNA 1456	0.520844	0.385655	0.755591	0.276051	0.228412	0.211586
LOC105747689	uncharacterized LOC105747689	0.167463	0.385329	0.418158	0.591099	0.760198	0.866064
SCARNA26A	small Cajal body-specific RNA 26A	81.1249	27.417	56.2677	15.562	20.2595	29.7348
LOC106699570	uncharacterized LOC106699570	0.092428	0.079445	0.019065	0.28279	0.135579	0.128785
SNORA79B	small nucleolar RNA, H/ACA box 79B	79.237	30.5371	71.0426	19.2581	22.8684	38.2483
SNORA50B	small nucleolar RNA, H/ACA box 50B	6.45747	3.82269	5.1536	1.13577	2.28215	3.10101
SNORD13E	small nucleolar RNA, C/D box 13E	1.04958	3.94382	1.21709	4.25433	4.57033	6.71377
SNORD167	small nucleolar RNA, C/D box 167	0.709882	5.03499	6.62711	0.985131	1.38033	1.53331
SNORA114	small nucleolar RNA, H/ACA box 114	2.33774	0.917839	2.40466	0.678363	0.398394	1.20882
C21orf59-TCP10L	C21orf59-TCP10L readthrough	3.50974	3.9254	3.97708	2.10134	1.64295	1.32987

## Sheet: KEGG_genes
Gene_Symbol	Description	Test/Control.fc	Test/Control.logCPM	Test/Control.raw.pval
NME1-NME2	NME1-NME2 readthrough	15.5761	5.99669	6.38099e-05
MGAM	maltase-glucoamylase	6.49294	-1.60419	3.2904e-06
TAF7L	TATA-box binding protein associated factor 7 like	6.04999	0.723294	1.25884e-11
TAS1R3	taste 1 receptor member 3	5.91206	0.830394	1.04679e-05
CFHR1	complement factor H related 1	5.25156	-1.8329	2.27513e-05
CDH15	cadherin 15	5.06694	-1.31348	9.32716e-06
U2AF1L5	U2 small nuclear RNA auxiliary factor 1 like 5	4.91351	1.83207	0.00223883
ID3	inhibitor of DNA binding 3, HLH protein	4.48331	4.87089	3.07427e-35
LPAR6	lysophosphatidic acid receptor 6	4.45445	-2.74251	0.000977155
HSPA6	heat shock protein family A (Hsp70) member 6	4.25542	1.26008	8.64929e-07
OR2B6	olfactory receptor family 2 subfamily B member 6	4.08182	-1.72723	4.76812e-05
MRC1	mannose receptor C-type 1	4.03922	-1.48601	3.79402e-05
C5AR1	complement C5a receptor 1	3.99919	-1.27937	0.000132209
TLR9	toll like receptor 9	3.9546	-2.12057	0.00241676
TICAM2	toll like receptor adaptor molecule 2	3.90938	0.591263	2.01906e-05
MYLK2	myosin light chain kinase 2	3.66066	1.93229	4.92776e-07
FES	FES proto-oncogene, tyrosine kinase	3.57447	-0.242525	0.0033344
ID1	inhibitor of DNA binding 1, HLH protein	3.55702	3.64211	9.32637e-20
NPB	neuropeptide B	3.47911	-0.694208	0.00242882
NUP210L	nucleoporin 210 like	3.41194	-1.32734	0.00121419
SCN3A	sodium voltage-gated channel alpha subunit 3	3.31784	-1.86262	0.0156303
ABCA8	ATP binding cassette subfamily A member 8	3.25448	-0.98886	2.42411e-05
TAF1L	TATA-box binding protein associated factor 1 like	3.21765	-1.78921	0.00583969
PAK3	p21 (RAC1) activated kinase 3	3.20429	1.49104	7.57413e-08
TBX21	T-box 21	3.16656	-0.788249	3.85978e-05
CD226	CD226 molecule	3.16174	-1.90882	0.00292565
MIR23B	microRNA 23b	3.1562	-3.31632	0.0393754
POU2F2	POU class 2 homeobox 2	3.13386	-0.36455	0.00257122
PSMB9	proteasome subunit beta 9	3.11067	-1.90283	0.00733688
APC2	APC2, WNT signaling pathway regulator	3.10784	1.15327	0.000694405
SPDYA	speedy/RINGO cell cycle regulator family member A	3.06902	-1.91928	0.00542402
SNAP25	synaptosome associated protein 25	3.06359	-0.274306	0.00298712
NECTIN4	nectin cell adhesion molecule 4	3.05007	-1.37064	0.00470539
CHRNA9	cholinergic receptor nicotinic alpha 9 subunit	3.04346	-1.7242	0.00117618
ICAM1	intercellular adhesion molecule 1	3.02149	-1.23743	0.00155122
CHRM4	cholinergic receptor muscarinic 4	2.97509	-0.805771	0.00025251
BECN2	beclin 2	2.96828	-1.49884	0.00953909
ACTN3	actinin alpha 3 (gene/pseudogene)	2.91283	-2.25778	0.00387927
TNN	tenascin N	2.8964	-1.29574	0.00154257
CCR6	C-C motif chemokine receptor 6	2.81991	-0.060931	4.29164e-05
POM121L2	POM121 transmembrane nucleoporin like 2	2.76137	-2.82666	0.0331368
CYP3A5	cytochrome P450 family 3 subfamily A member 5	2.7592	-1.77006	0.011676
TLR6	toll like receptor 6	2.74103	-0.816819	0.00392008
PTGER3	prostaglandin E receptor 3	2.60307	-1.28328	0.00372075
C8G	complement C8 gamma chain	2.59447	0.339982	0.00388753
LDHAL6B	lactate dehydrogenase A like 6B	2.50597	-2.01826	0.0175985
GAD2	glutamate decarboxylase 2	2.49576	-2.4711	0.0270874
ID2	inhibitor of DNA binding 2, HLH protein	2.48881	7.00473	2.59467e-19
HAP1	huntingtin associated protein 1	2.47799	2.06563	5.82006e-08
DTX1	deltex E3 ubiquitin ligase 1	2.4712	-1.71131	0.00834344
IL32	interleukin 32	2.46308	-1.69308	0.00688014
MASP1	mannan binding lectin serine peptidase 1	2.40951	-2.34268	0.0333595
TPH1	tryptophan hydroxylase 1	2.39866	-0.013275	0.00832338
TRPA1	transient receptor potential cation channel subfamily A member 1	2.38678	-1.28476	0.0139992
CDO1	cysteine dioxygenase type 1	2.38473	-1.59464	0.0133293
MTTP	microsomal triglyceride transfer protein	2.37348	-0.359222	0.0162089
LAMA2	laminin subunit alpha 2	2.36192	-0.358378	0.00212099
ENPP2	ectonucleotide pyrophosphatase/phosphodiesterase 2	2.31264	-0.613443	0.0027528
MASP2	mannan binding lectin serine peptidase 2	2.31115	-1.24217	0.0194722
TNFSF13B	TNF superfamily member 13b	2.30569	-2.26286	0.0324619
FBXO43	F-box protein 43	2.28377	-1.37596	0.0263751
AK3	adenylate kinase 3	2.26051	5.83693	9.41773e-05
POMC	proopiomelanocortin	2.24943	0.640347	0.000277611
BBC3	BCL2 binding component 3	2.21535	3.81119	0.00583047
HLA-DPB1	major histocompatibility complex, class II, DP beta 1	2.20704	-0.737852	0.00177147
ACVRL1	activin A receptor like type 1	2.19903	-0.320241	0.00974086
TNFRSF14	TNF receptor superfamily member 14	2.19202	-1.65862	0.0434444
TNFRSF12A	TNF receptor superfamily member 12A	2.17843	4.47064	1.02969e-08
HLA-DMB	major histocompatibility complex, class II, DM beta	2.15159	1.18479	0.000162993
CEL	carboxyl ester lipase	2.15058	0.866895	0.0056763
RASD1	ras related dexamethasone induced 1	2.13343	-0.0138081	0.018398
BCL2L2-PABPN1	BCL2L2-PABPN1 readthrough	2.1328	4.38695	6.94106e-05
IKBKE	inhibitor of nuclear factor kappa B kinase subunit epsilon	2.11643	-1.74228	0.0463289
JUN	Jun proto-oncogene, AP-1 transcription factor subunit	2.1144	9.75558	1.48692e-11
BAAT	bile acid-CoA:amino acid N-acyltransferase	2.09057	-0.166382	0.0113747
RND1	Rho family GTPase 1	2.07933	0.548529	0.00633621
ZNF439	zinc finger protein 439	2.06584	-0.752063	0.0152686
CD1D	CD1d molecule	2.02852	-0.832593	0.0229357
FUT6	fucosyltransferase 6	2.02294	-0.989264	0.0498271
VSIR	V-set immunoregulatory receptor	2.00475	-0.314551	0.00587179
CYP4X1	cytochrome P450 family 4 subfamily X member 1	-2.16707	-1.52427	0.0258165
NT5M	5',3'-nucleotidase, mitochondrial	-2.19581	2.87551	3.02319e-07
PRKACB	protein kinase cAMP-activated catalytic subunit beta	-2.19732	4.04804	3.27937e-10
CD19	CD19 molecule	-2.19862	-1.14642	0.0106493
PLXNA4	plexin A4	-2.23149	0.979505	0.000517302
CGA	glycoprotein hormones, alpha polypeptide	-2.28434	0.131292	0.000454968
DIO3	iodothyronine deiodinase 3	-2.34612	-1.50713	0.0445624
EGR2	early growth response 2	-2.38685	-1.52324	0.016674
MLNR	motilin receptor	-2.53683	-2.18246	0.0103341
LIPG	lipase G, endothelial type	-2.57288	1.11137	2.46618e-05
C2	complement C2	-2.57557	2.11	5.30982e-08
H6PD	hexose-6-phosphate dehydrogenase/glucose 1-dehydrogenase	-2.66087	5.32239	1.94595e-20
BMP3	bone morphogenetic protein 3	-2.89822	1.28451	5.73871e-08
FUT1	fucosyltransferase 1 (H blood group)	-2.9011	1.53925	3.52912e-08
SEPT1	septin 1	-2.92726	-0.0278186	1.50746e-05
GUCY2D	guanylate cyclase 2D, retinal	-2.9384	-1.91545	0.00706169
CYBB	cytochrome b-245 beta chain	-3.15675	-1.57041	0.00346335
C5	complement C5	-3.25183	-0.176286	0.000141705
ATP6V1B1	ATPase H+ transporting V1 subunit B1	-3.28957	0.466836	2.28784e-05
RNF103-CHMP3	RNF103-CHMP3 readthrough	-3.41484	-1.09776	0.0280164
LOC102724428	serine/threonine-protein kinase SIK1	-3.72342	1.98569	0.00909261
CDK6	cyclin dependent kinase 6	-4.77877	7.63165	1.18714e-42
EIF3C	eukaryotic translation initiation factor 3 subunit C	-9.6146	6.28664	1.08844e-07

## Sheet: GO_genes
term_id	term_name	adjusted_p_value	intersection_size	Gene_ID	Transcript_ID	Gene_Symbol	Test/Control.fc	Test/Control.logCPM	Test/Control.raw.pval
GO:0022610	biological adhesion	0.00394697	42	23166	NM_015136	STAB1	21.272	1.90726	2.63838e-16
GO:0007155	cell adhesion	0.00394697	42	23166	NM_015136	STAB1	21.272	1.90726	2.63838e-16
GO:0009653	anatomical structure morphogenesis	0.0479453	62	23166	NM_015136	STAB1	21.272	1.90726	2.63838e-16
GO:0044459	plasma membrane part	0.0787421	63	23166	NM_015136	STAB1	21.272	1.90726	2.63838e-16
GO:0005887	integral component of plasma membrane	0.0787421	40	23166	NM_015136	STAB1	21.272	1.90726	2.63838e-16
GO:0071944	cell periphery	0.0787421	104	23166	NM_015136	STAB1	21.272	1.90726	2.63838e-16
GO:0031226	intrinsic component of plasma membrane	0.108393	40	23166	NM_015136	STAB1	21.272	1.90726	2.63838e-16
GO:0048856	anatomical structure development	0.123761	107	23166	NM_015136	STAB1	21.272	1.90726	2.63838e-16
GO:0005886	plasma membrane	0.191856	99	23166	NM_015136	STAB1	21.272	1.90726	2.63838e-16
GO:0097708	intracellular vesicle	0.235356	45	23166	NM_015136	STAB1	21.272	1.90726	2.63838e-16
GO:0012506	vesicle membrane	0.235356	19	23166	NM_015136	STAB1	21.272	1.90726	2.63838e-16
GO:0098805	whole membrane	0.235356	34	23166	NM_015136	STAB1	21.272	1.90726	2.63838e-16
GO:0030659	cytoplasmic vesicle membrane	0.235356	19	23166	NM_015136	STAB1	21.272	1.90726	2.63838e-16
GO:0031410	cytoplasmic vesicle	0.235356	45	23166	NM_015136	STAB1	21.272	1.90726	2.63838e-16
GO:0031982	vesicle	0.235356	69	23166	NM_015136	STAB1	21.272	1.90726	2.63838e-16
GO:0098542	defense response to other organism	0.259693	28	23166	NM_015136	STAB1	21.272	1.90726	2.63838e-16
GO:0009605	response to external stimulus	0.259693	56	23166	NM_015136	STAB1	21.272	1.90726	2.63838e-16
GO:0044433	cytoplasmic vesicle part	0.28233	30	23166	NM_015136	STAB1	21.272	1.90726	2.63838e-16
GO:0032501	multicellular organismal process	0.315514	127	23166	NM_015136	STAB1	21.272	1.90726	2.63838e-16
GO:0032502	developmental process	0.318807	108	23166	NM_015136	STAB1	21.272	1.90726	2.63838e-16
GO:0051707	response to other organism	0.318807	33	23166	NM_015136	STAB1	21.272	1.90726	2.63838e-16
GO:0006952	defense response	0.318807	36	23166	NM_015136	STAB1	21.272	1.90726	2.63838e-16
GO:0043207	response to external biotic stimulus	0.318807	33	23166	NM_015136	STAB1	21.272	1.90726	2.63838e-16
GO:0051239	regulation of multicellular organismal process	0.318807	61	23166	NM_015136	STAB1	21.272	1.90726	2.63838e-16
GO:0007275	multicellular organism development	0.318807	95	23166	NM_015136	STAB1	21.272	1.90726	2.63838e-16
GO:0009607	response to biotic stimulus	0.318807	33	23166	NM_015136	STAB1	21.272	1.90726	2.63838e-16
GO:0031224	intrinsic component of membrane	0.335056	94	23166	NM_015136	STAB1	21.272	1.90726	2.63838e-16
GO:0016021	integral component of membrane	0.335056	92	23166	NM_015136	STAB1	21.272	1.90726	2.63838e-16
GO:0051241	negative regulation of multicellular organismal process	0.33737	28	23166	NM_015136	STAB1	21.272	1.90726	2.63838e-16
GO:0050793	regulation of developmental process	0.337514	50	23166	NM_015136	STAB1	21.272	1.90726	2.63838e-16
GO:0006954	inflammatory response	0.337514	18	23166	NM_015136	STAB1	21.272	1.90726	2.63838e-16
GO:0038024	cargo receptor activity	0.359555	4	23166	NM_015136	STAB1	21.272	1.90726	2.63838e-16
GO:0005509	calcium ion binding	0.359555	19	23166	NM_015136	STAB1	21.272	1.90726	2.63838e-16
GO:0005539	glycosaminoglycan binding	0.359555	9	23166	NM_015136	STAB1	21.272	1.90726	2.63838e-16
GO:0043168	anion binding	0.369161	50	23166	NM_015136	STAB1	21.272	1.90726	2.63838e-16
GO:0005044	scavenger receptor activity	0.369161	3	23166	NM_015136	STAB1	21.272	1.90726	2.63838e-16
GO:0048731	system development	0.379834	81	23166	NM_015136	STAB1	21.272	1.90726	2.63838e-16
GO:0051179	localization	0.379834	108	23166	NM_015136	STAB1	21.272	1.90726	2.63838e-16
GO:0048646	anatomical structure formation involved in morphogenesis	0.379834	24	23166	NM_015136	STAB1	21.272	1.90726	2.63838e-16
GO:2000026	regulation of multicellular organismal development	0.379834	40	23166	NM_015136	STAB1	21.272	1.90726	2.63838e-16
GO:0097367	carbohydrate derivative binding	0.390748	40	23166	NM_015136	STAB1	21.272	1.90726	2.63838e-16
GO:0030666	endocytic vesicle membrane	0.392432	5	23166	NM_015136	STAB1	21.272	1.90726	2.63838e-16
GO:0050896	response to stimulus	0.407879	142	23166	NM_015136	STAB1	21.272	1.90726	2.63838e-16
GO:0022603	regulation of anatomical structure morphogenesis	0.407879	23	23166	NM_015136	STAB1	21.272	1.90726	2.63838e-16
GO:0030139	endocytic vesicle	0.448299	7	23166	NM_015136	STAB1	21.272	1.90726	2.63838e-16
GO:0051704	multi-organism process	0.451798	51	23166	NM_015136	STAB1	21.272	1.90726	2.63838e-16
GO:0045765	regulation of angiogenesis	0.461072	9	23166	NM_015136	STAB1	21.272	1.90726	2.63838e-16
GO:0065007	biological regulation	0.466981	181	23166	NM_015136	STAB1	21.272	1.90726	2.63838e-16
GO:0036094	small molecule binding	0.471893	42	23166	NM_015136	STAB1	21.272	1.90726	2.63838e-16
GO:0043167	ion binding	0.484031	95	23166	NM_015136	STAB1	21.272	1.90726	2.63838e-16
GO:0050789	regulation of biological process	0.488431	171	23166	NM_015136	STAB1	21.272	1.90726	2.63838e-16
GO:0005041	low-density lipoprotein particle receptor activity	0.501471	1	23166	NM_015136	STAB1	21.272	1.90726	2.63838e-16
GO:0009617	response to bacterium	0.502661	14	23166	NM_015136	STAB1	21.272	1.90726	2.63838e-16
GO:1901342	regulation of vasculature development	0.50365	9	23166	NM_015136	STAB1	21.272	1.90726	2.63838e-16
GO:0030228	lipoprotein particle receptor activity	0.508288	1	23166	NM_015136	STAB1	21.272	1.90726	2.63838e-16
GO:0005488	binding	0.508288	224	23166	NM_015136	STAB1	21.272	1.90726	2.63838e-16
GO:0023052	signaling	0.508741	100	23166	NM_015136	STAB1	21.272	1.90726	2.63838e-16
GO:0030169	low-density lipoprotein particle binding	0.513404	1	23166	NM_015136	STAB1	21.272	1.90726	2.63838e-16
GO:0007154	cell communication	0.514962	100	23166	NM_015136	STAB1	21.272	1.90726	2.63838e-16
GO:0042742	defense response to bacterium	0.534276	7	23166	NM_015136	STAB1	21.272	1.90726	2.63838e-16
GO:0098588	bounding membrane of organelle	0.53651	33	23166	NM_015136	STAB1	21.272	1.90726	2.63838e-16
GO:0001525	angiogenesis	0.541626	11	23166	NM_015136	STAB1	21.272	1.90726	2.63838e-16
GO:0015035	protein disulfide oxidoreductase activity	0.549448	1	23166	NM_015136	STAB1	21.272	1.90726	2.63838e-16
GO:0016491	oxidoreductase activity	0.549448	13	23166	NM_015136	STAB1	21.272	1.90726	2.63838e-16
GO:0035239	tube morphogenesis	0.551931	16	23166	NM_015136	STAB1	21.272	1.90726	2.63838e-16
GO:0055114	oxidation-reduction process	0.577089	17	23166	NM_015136	STAB1	21.272	1.90726	2.63838e-16
GO:0005540	hyaluronic acid binding	0.580384	1	23166	NM_015136	STAB1	21.272	1.90726	2.63838e-16
GO:0044425	membrane part	0.582779	105	23166	NM_015136	STAB1	21.272	1.90726	2.63838e-16
GO:0051093	negative regulation of developmental process	0.59983	17	23166	NM_015136	STAB1	21.272	1.90726	2.63838e-16
GO:0035295	tube development	0.605803	18	23166	NM_015136	STAB1	21.272	1.90726	2.63838e-16
GO:0006810	transport	0.611552	77	23166	NM_015136	STAB1	21.272	1.90726	2.63838e-16
GO:0071814	protein-lipid complex binding	0.629365	1	23166	NM_015136	STAB1	21.272	1.90726	2.63838e-16
GO:0071813	lipoprotein particle binding	0.629365	1	23166	NM_015136	STAB1	21.272	1.90726	2.63838e-16
GO:0044877	protein-containing complex binding	0.629365	17	23166	NM_015136	STAB1	21.272	1.90726	2.63838e-16
GO:0051234	establishment of localization	0.631525	78	23166	NM_015136	STAB1	21.272	1.90726	2.63838e-16
GO:0046872	metal ion binding	0.639201	60	23166	NM_015136	STAB1	21.272	1.90726	2.63838e-16
GO:0048514	blood vessel morphogenesis	0.642379	11	23166	NM_015136	STAB1	21.272	1.90726	2.63838e-16
GO:0015036	disulfide oxidoreductase activity	0.652295	1	23166	NM_015136	STAB1	21.272	1.90726	2.63838e-16
GO:0043169	cation binding	0.700489	60	23166	NM_015136	STAB1	21.272	1.90726	2.63838e-16
GO:0016020	membrane	0.70116	136	23166	NM_015136	STAB1	21.272	1.90726	2.63838e-16
GO:0006898	receptor-mediated endocytosis	0.710745	5	23166	NM_015136	STAB1	21.272	1.90726	2.63838e-16
GO:0072359	circulatory system development	0.717036	17	23166	NM_015136	STAB1	21.272	1.90726	2.63838e-16
GO:0031406	carboxylic acid binding	0.728905	3	23166	NM_015136	STAB1	21.272	1.90726	2.63838e-16
GO:0016192	vesicle-mediated transport	0.734131	30	23166	NM_015136	STAB1	21.272	1.90726	2.63838e-16
GO:0016667	oxidoreductase activity, acting on a sulfur group of donors	0.735465	1	23166	NM_015136	STAB1	21.272	1.90726	2.63838e-16
GO:0001568	blood vessel development	0.735589	11	23166	NM_015136	STAB1	21.272	1.90726	2.63838e-16
GO:0044464	cell part	0.737846	235	23166	NM_015136	STAB1	21.272	1.90726	2.63838e-16
GO:0043177	organic acid binding	0.747556	3	23166	NM_015136	STAB1	21.272	1.90726	2.63838e-16
GO:0006950	response to stress	0.764295	56	23166	NM_015136	STAB1	21.272	1.90726	2.63838e-16
GO:0001944	vasculature development	0.77773	11	23166	NM_015136	STAB1	21.272	1.90726	2.63838e-16
GO:0005623	cell	0.785824	235	23166	NM_015136	STAB1	21.272	1.90726	2.63838e-16
GO:0072358	cardiovascular system development	0.787255	11	23166	NM_015136	STAB1	21.272	1.90726	2.63838e-16
GO:0009987	cellular process	0.790919	221	23166	NM_015136	STAB1	21.272	1.90726	2.63838e-16
GO:0006897	endocytosis	0.791947	9	23166	NM_015136	STAB1	21.272	1.90726	2.63838e-16
GO:0005515	protein binding	0.812476	172	23166	NM_015136	STAB1	21.272	1.90726	2.63838e-16
GO:0048519	negative regulation of biological process	0.8183	75	23166	NM_015136	STAB1	21.272	1.90726	2.63838e-16
GO:0043226	organelle	0.84948	186	23166	NM_015136	STAB1	21.272	1.90726	2.63838e-16
GO:0098657	import into cell	0.854943	10	23166	NM_015136	STAB1	21.272	1.90726	2.63838e-16
GO:0007267	cell-cell signaling	0.860799	21	23166	NM_015136	STAB1	21.272	1.90726	2.63838e-16
GO:0016525	negative regulation of angiogenesis	0.861948	2	23166	NM_015136	STAB1	21.272	1.90726	2.63838e-16
GO:2000181	negative regulation of blood vessel morphogenesis	0.864457	2	23166	NM_015136	STAB1	21.272	1.90726	2.63838e-16
GO:1901343	negative regulation of vasculature development	0.876394	2	23166	NM_015136	STAB1	21.272	1.90726	2.63838e-16
GO:0044444	cytoplasmic part	0.919807	129	23166	NM_015136	STAB1	21.272	1.90726	2.63838e-16
GO:0003824	catalytic activity	0.945786	71	23166	NM_015136	STAB1	21.272	1.90726	2.63838e-16
GO:0031090	organelle membrane	0.986792	42	23166	NM_015136	STAB1	21.272	1.90726	2.63838e-16
GO:0005737	cytoplasm	0.996821	151	23166	NM_015136	STAB1	21.272	1.90726	2.63838e-16
GO:0043229	intracellular organelle	0.998354	167	23166	NM_015136	STAB1	21.272	1.90726	2.63838e-16
GO:0043227	membrane-bounded organelle	0.998354	163	23166	NM_015136	STAB1	21.272	1.90726	2.63838e-16
GO:0005622	intracellular	1	187	23166	NM_015136	STAB1	21.272	1.90726	2.63838e-16
GO:0003674	molecular_function	1	249	23166	NM_015136	STAB1	21.272	1.90726	2.63838e-16
GO:0044422	organelle part	1	122	23166	NM_015136	STAB1	21.272	1.90726	2.63838e-16
GO:0044424	intracellular part	1	187	23166	NM_015136	STAB1	21.272	1.90726	2.63838e-16
GO:0008152	metabolic process	1	140	23166	NM_015136	STAB1	21.272	1.90726	2.63838e-16
GO:0008150	biological_process	1	245	23166	NM_015136	STAB1	21.272	1.90726	2.63838e-16
GO:0005575	cellular_component	1	259	23166	NM_015136	STAB1	21.272	1.90726	2.63838e-16
GO:0044446	intracellular organelle part	1	115	23166	NM_015136	STAB1	21.272	1.90726	2.63838e-16
GO:0046051	UTP metabolic process	0.318807	2	654364	NM_001018136,NR_037149	NME1-NME2	15.5761	5.99669	6.38099e-05
GO:0009208	pyrimidine ribonucleoside triphosphate metabolic process	0.337514	2	654364	NM_001018136,NR_037149	NME1-NME2	15.5761	5.99669	6.38099e-05
GO:0043168	anion binding	0.369161	50	654364	NM_001018136,NR_037149	NME1-NME2	15.5761	5.99669	6.38099e-05
GO:0009147	pyrimidine nucleoside triphosphate metabolic process	0.379834	2	654364	NM_001018136,NR_037149	NME1-NME2	15.5761	5.99669	6.38099e-05
GO:0097367	carbohydrate derivative binding	0.390748	40	654364	NM_001018136,NR_037149	NME1-NME2	15.5761	5.99669	6.38099e-05
GO:0009218	pyrimidine ribonucleotide metabolic process	0.392558	2	654364	NM_001018136,NR_037149	NME1-NME2	15.5761	5.99669	6.38099e-05
GO:0046039	GTP metabolic process	0.404006	2	654364	NM_001018136,NR_037149	NME1-NME2	15.5761	5.99669	6.38099e-05
GO:0006220	pyrimidine nucleotide metabolic process	0.407879	3	654364	NM_001018136,NR_037149	NME1-NME2	15.5761	5.99669	6.38099e-05
GO:0016776	phosphotransferase activity, phosphate group as acceptor	0.459952	2	654364	NM_001018136,NR_037149	NME1-NME2	15.5761	5.99669	6.38099e-05
GO:1901068	guanosine-containing compound metabolic process	0.471659	2	654364	NM_001018136,NR_037149	NME1-NME2	15.5761	5.99669	6.38099e-05
GO:0036094	small molecule binding	0.471893	42	654364	NM_001018136,NR_037149	NME1-NME2	15.5761	5.99669	6.38099e-05
GO:0019205	nucleobase-containing compound kinase activity	0.471893	2	654364	NM_001018136,NR_037149	NME1-NME2	15.5761	5.99669	6.38099e-05
GO:0016310	phosphorylation	0.482589	41	654364	NM_001018136,NR_037149	NME1-NME2	15.5761	5.99669	6.38099e-05
GO:0043167	ion binding	0.484031	95	654364	NM_001018136,NR_037149	NME1-NME2	15.5761	5.99669	6.38099e-05
GO:0006228	UTP biosynthetic process	0.502661	1	654364	NM_001018136,NR_037149	NME1-NME2	15.5761	5.99669	6.38099e-05
GO:0006183	GTP biosynthetic process	0.50365	1	654364	NM_001018136,NR_037149	NME1-NME2	15.5761	5.99669	6.38099e-05
GO:0016301	kinase activity	0.508263	15	654364	NM_001018136,NR_037149	NME1-NME2	15.5761	5.99669	6.38099e-05
GO:0005488	binding	0.508288	224	654364	NM_001018136,NR_037149	NME1-NME2	15.5761	5.99669	6.38099e-05
GO:1901265	nucleoside phosphate binding	0.508288	35	654364	NM_001018136,NR_037149	NME1-NME2	15.5761	5.99669	6.38099e-05
GO:0000166	nucleotide binding	0.508288	35	654364	NM_001018136,NR_037149	NME1-NME2	15.5761	5.99669	6.38099e-05
GO:0072527	pyrimidine-containing compound metabolic process	0.510023	3	654364	NM_001018136,NR_037149	NME1-NME2	15.5761	5.99669	6.38099e-05
GO:0017076	purine nucleotide binding	0.513404	31	654364	NM_001018136,NR_037149	NME1-NME2	15.5761	5.99669	6.38099e-05
GO:0006241	CTP biosynthetic process	0.522233	1	654364	NM_001018136,NR_037149	NME1-NME2	15.5761	5.99669	6.38099e-05
GO:1901070	guanosine-containing compound biosynthetic process	0.522233	1	654364	NM_001018136,NR_037149	NME1-NME2	15.5761	5.99669	6.38099e-05
GO:0046036	CTP metabolic process	0.522233	1	654364	NM_001018136,NR_037149	NME1-NME2	15.5761	5.99669	6.38099e-05
GO:0034404	nucleobase-containing small molecule biosynthetic process	0.522233	3	654364	NM_001018136,NR_037149	NME1-NME2	15.5761	5.99669	6.38099e-05
GO:0009209	pyrimidine ribonucleoside triphosphate biosynthetic process	0.534276	1	654364	NM_001018136,NR_037149	NME1-NME2	15.5761	5.99669	6.38099e-05
GO:0009116	nucleoside metabolic process	0.534276	3	654364	NM_001018136,NR_037149	NME1-NME2	15.5761	5.99669	6.38099e-05
GO:0046128	purine ribonucleoside metabolic process	0.542742	2	654364	NM_001018136,NR_037149	NME1-NME2	15.5761	5.99669	6.38099e-05
GO:0004550	nucleoside diphosphate kinase activity	0.543211	1	654364	NM_001018136,NR_037149	NME1-NME2	15.5761	5.99669	6.38099e-05
GO:0032555	purine ribonucleotide binding	0.548932	30	654364	NM_001018136,NR_037149	NME1-NME2	15.5761	5.99669	6.38099e-05
GO:0030554	adenyl nucleotide binding	0.548932	25	654364	NM_001018136,NR_037149	NME1-NME2	15.5761	5.99669	6.38099e-05
GO:0032553	ribonucleotide binding	0.549448	30	654364	NM_001018136,NR_037149	NME1-NME2	15.5761	5.99669	6.38099e-05
GO:0035639	purine ribonucleoside triphosphate binding	0.549448	29	654364	NM_001018136,NR_037149	NME1-NME2	15.5761	5.99669	6.38099e-05
GO:0042278	purine nucleoside metabolic process	0.551931	2	654364	NM_001018136,NR_037149	NME1-NME2	15.5761	5.99669	6.38099e-05
GO:0009148	pyrimidine nucleoside triphosphate biosynthetic process	0.560832	1	654364	NM_001018136,NR_037149	NME1-NME2	15.5761	5.99669	6.38099e-05
GO:0032559	adenyl ribonucleotide binding	0.58014	24	654364	NM_001018136,NR_037149	NME1-NME2	15.5761	5.99669	6.38099e-05
GO:0005524	ATP binding	0.583481	23	654364	NM_001018136,NR_037149	NME1-NME2	15.5761	5.99669	6.38099e-05
GO:0009220	pyrimidine ribonucleotide biosynthetic process	0.588127	1	654364	NM_001018136,NR_037149	NME1-NME2	15.5761	5.99669	6.38099e-05
GO:0046129	purine ribonucleoside biosynthetic process	0.593308	1	654364	NM_001018136,NR_037149	NME1-NME2	15.5761	5.99669	6.38099e-05
GO:0042455	ribonucleoside biosynthetic process	0.593308	1	654364	NM_001018136,NR_037149	NME1-NME2	15.5761	5.99669	6.38099e-05
GO:0042451	purine nucleoside biosynthetic process	0.593308	1	654364	NM_001018136,NR_037149	NME1-NME2	15.5761	5.99669	6.38099e-05
GO:0009119	ribonucleoside metabolic process	0.593308	2	654364	NM_001018136,NR_037149	NME1-NME2	15.5761	5.99669	6.38099e-05
GO:1901657	glycosyl compound metabolic process	0.593308	3	654364	NM_001018136,NR_037149	NME1-NME2	15.5761	5.99669	6.38099e-05
GO:0009205	purine ribonucleoside triphosphate metabolic process	0.599211	2	654364	NM_001018136,NR_037149	NME1-NME2	15.5761	5.99669	6.38099e-05
GO:0009199	ribonucleoside triphosphate metabolic process	0.62319	2	654364	NM_001018136,NR_037149	NME1-NME2	15.5761	5.99669	6.38099e-05
GO:0016772	transferase activity, transferring phosphorus-containing groups	0.624352	15	654364	NM_001018136,NR_037149	NME1-NME2	15.5761	5.99669	6.38099e-05
GO:0008144	drug binding	0.624352	26	654364	NM_001018136,NR_037149	NME1-NME2	15.5761	5.99669	6.38099e-05
GO:0009144	purine nucleoside triphosphate metabolic process	0.626967	2	654364	NM_001018136,NR_037149	NME1-NME2	15.5761	5.99669	6.38099e-05
GO:0009132	nucleoside diphosphate metabolic process	0.660303	3	654364	NM_001018136,NR_037149	NME1-NME2	15.5761	5.99669	6.38099e-05
GO:0006796	phosphate-containing compound metabolic process	0.675974	48	654364	NM_001018136,NR_037149	NME1-NME2	15.5761	5.99669	6.38099e-05
GO:0009152	purine ribonucleotide biosynthetic process	0.688084	3	654364	NM_001018136,NR_037149	NME1-NME2	15.5761	5.99669	6.38099e-05
GO:0009163	nucleoside biosynthetic process	0.688084	1	654364	NM_001018136,NR_037149	NME1-NME2	15.5761	5.99669	6.38099e-05
GO:0006793	phosphorus metabolic process	0.688882	48	654364	NM_001018136,NR_037149	NME1-NME2	15.5761	5.99669	6.38099e-05
GO:0009141	nucleoside triphosphate metabolic process	0.699456	2	654364	NM_001018136,NR_037149	NME1-NME2	15.5761	5.99669	6.38099e-05
GO:1901659	glycosyl compound biosynthetic process	0.710745	1	654364	NM_001018136,NR_037149	NME1-NME2	15.5761	5.99669	6.38099e-05
GO:0006221	pyrimidine nucleotide biosynthetic process	0.720552	1	654364	NM_001018136,NR_037149	NME1-NME2	15.5761	5.99669	6.38099e-05
GO:0009260	ribonucleotide biosynthetic process	0.721613	3	654364	NM_001018136,NR_037149	NME1-NME2	15.5761	5.99669	6.38099e-05
GO:0009150	purine ribonucleotide metabolic process	0.724855	6	654364	NM_001018136,NR_037149	NME1-NME2	15.5761	5.99669	6.38099e-05
GO:0046390	ribose phosphate biosynthetic process	0.735589	3	654364	NM_001018136,NR_037149	NME1-NME2	15.5761	5.99669	6.38099e-05
GO:0044464	cell part	0.737846	235	654364	NM_001018136,NR_037149	NME1-NME2	15.5761	5.99669	6.38099e-05
GO:0006164	purine nucleotide biosynthetic process	0.741508	3	654364	NM_001018136,NR_037149	NME1-NME2	15.5761	5.99669	6.38099e-05
GO:0009259	ribonucleotide metabolic process	0.745855	6	654364	NM_001018136,NR_037149	NME1-NME2	15.5761	5.99669	6.38099e-05
GO:0072528	pyrimidine-containing compound biosynthetic process	0.764295	1	654364	NM_001018136,NR_037149	NME1-NME2	15.5761	5.99669	6.38099e-05
GO:0019693	ribose phosphate metabolic process	0.764295	6	654364	NM_001018136,NR_037149	NME1-NME2	15.5761	5.99669	6.38099e-05
GO:0072522	purine-containing compound biosynthetic process	0.768986	3	654364	NM_001018136,NR_037149	NME1-NME2	15.5761	5.99669	6.38099e-05
GO:0006163	purine nucleotide metabolic process	0.77848	6	654364	NM_001018136,NR_037149	NME1-NME2	15.5761	5.99669	6.38099e-05
GO:0006165	nucleoside diphosphate phosphorylation	0.783561	2	654364	NM_001018136,NR_037149	NME1-NME2	15.5761	5.99669	6.38099e-05
GO:0005623	cell	0.785824	235	654364	NM_001018136,NR_037149	NME1-NME2	15.5761	5.99669	6.38099e-05
GO:0046939	nucleotide phosphorylation	0.789605	2	654364	NM_001018136,NR_037149	NME1-NME2	15.5761	5.99669	6.38099e-05
GO:0009987	cellular process	0.790919	221	654364	NM_001018136,NR_037149	NME1-NME2	15.5761	5.99669	6.38099e-05
GO:0009206	purine ribonucleoside triphosphate biosynthetic process	0.792402	1	654364	NM_001018136,NR_037149	NME1-NME2	15.5761	5.99669	6.38099e-05
GO:0009145	purine nucleoside triphosphate biosynthetic process	0.794928	1	654364	NM_001018136,NR_037149	NME1-NME2	15.5761	5.99669	6.38099e-05
GO:0009201	ribonucleoside triphosphate biosynthetic process	0.810341	1	654364	NM_001018136,NR_037149	NME1-NME2	15.5761	5.99669	6.38099e-05
GO:0072521	purine-containing compound metabolic process	0.818677	6	654364	NM_001018136,NR_037149	NME1-NME2	15.5761	5.99669	6.38099e-05
GO:0009117	nucleotide metabolic process	0.818733	7	654364	NM_001018136,NR_037149	NME1-NME2	15.5761	5.99669	6.38099e-05
GO:0006753	nucleoside phosphate metabolic process	0.825773	7	654364	NM_001018136,NR_037149	NME1-NME2	15.5761	5.99669	6.38099e-05
GO:0009142	nucleoside triphosphate biosynthetic process	0.83775	1	654364	NM_001018136,NR_037149	NME1-NME2	15.5761	5.99669	6.38099e-05
GO:0019637	organophosphate metabolic process	0.849379	13	654364	NM_001018136,NR_037149	NME1-NME2	15.5761	5.99669	6.38099e-05
GO:0009165	nucleotide biosynthetic process	0.875222	3	654364	NM_001018136,NR_037149	NME1-NME2	15.5761	5.99669	6.38099e-05
GO:1901293	nucleoside phosphate biosynthetic process	0.879151	3	654364	NM_001018136,NR_037149	NME1-NME2	15.5761	5.99669	6.38099e-05
GO:1901564	organonitrogen compound metabolic process	0.890486	89	654364	NM_001018136,NR_037149	NME1-NME2	15.5761	5.99669	6.38099e-05
GO:0055086	nucleobase-containing small molecule metabolic process	0.891654	7	654364	NM_001018136,NR_037149	NME1-NME2	15.5761	5.99669	6.38099e-05
GO:0018130	heterocycle biosynthetic process	0.908866	53	654364	NM_001018136,NR_037149	NME1-NME2	15.5761	5.99669	6.38099e-05
GO:0034654	nucleobase-containing compound biosynthetic process	0.911455	52	654364	NM_001018136,NR_037149	NME1-NME2	15.5761	5.99669	6.38099e-05
GO:0019438	aromatic compound biosynthetic process	0.911455	53	654364	NM_001018136,NR_037149	NME1-NME2	15.5761	5.99669	6.38099e-05
GO:1901363	heterocyclic compound binding	0.913645	79	654364	NM_001018136,NR_037149	NME1-NME2	15.5761	5.99669	6.38099e-05
GO:0044444	cytoplasmic part	0.919807	129	654364	NM_001018136,NR_037149	NME1-NME2	15.5761	5.99669	6.38099e-05
GO:0097159	organic cyclic compound binding	0.933556	79	654364	NM_001018136,NR_037149	NME1-NME2	15.5761	5.99669	6.38099e-05
GO:1901362	organic cyclic compound biosynthetic process	0.936404	54	654364	NM_001018136,NR_037149	NME1-NME2	15.5761	5.99669	6.38099e-05
GO:0003824	catalytic activity	0.945786	71	654364	NM_001018136,NR_037149	NME1-NME2	15.5761	5.99669	6.38099e-05
GO:0016740	transferase activity	0.945786	26	654364	NM_001018136,NR_037149	NME1-NME2	15.5761	5.99669	6.38099e-05
GO:1901137	carbohydrate derivative biosynthetic process	0.964574	6	654364	NM_001018136,NR_037149	NME1-NME2	15.5761	5.99669	6.38099e-05
GO:1901135	carbohydrate derivative metabolic process	0.971053	11	654364	NM_001018136,NR_037149	NME1-NME2	15.5761	5.99669	6.38099e-05
GO:0044281	small molecule metabolic process	0.978168	21	654364	NM_001018136,NR_037149	NME1-NME2	15.5761	5.99669	6.38099e-05
GO:0006807	nitrogen compound metabolic process	0.993514	125	654364	NM_001018136,NR_037149	NME1-NME2	15.5761	5.99669	6.38099e-05
GO:0005737	cytoplasm	0.996821	151	654364	NM_001018136,NR_037149	NME1-NME2	15.5761	5.99669	6.38099e-05
GO:0044271	cellular nitrogen compound biosynthetic process	0.997276	56	654364	NM_001018136,NR_037149	NME1-NME2	15.5761	5.99669	6.38099e-05
GO:0090407	organophosphate biosynthetic process	0.997746	4	654364	NM_001018136,NR_037149	NME1-NME2	15.5761	5.99669	6.38099e-05
GO:0006139	nucleobase-containing compound metabolic process	0.998567	65	654364	NM_001018136,NR_037149	NME1-NME2	15.5761	5.99669	6.38099e-05
GO:0034641	cellular nitrogen compound metabolic process	0.998567	75	654364	NM_001018136,NR_037149	NME1-NME2	15.5761	5.99669	6.38099e-05
GO:0044283	small molecule biosynthetic process	0.99932	5	654364	NM_001018136,NR_037149	NME1-NME2	15.5761	5.99669	6.38099e-05
GO:0006725	cellular aromatic compound metabolic process	1	67	654364	NM_001018136,NR_037149	NME1-NME2	15.5761	5.99669	6.38099e-05
GO:0046483	heterocycle metabolic process	1	66	654364	NM_001018136,NR_037149	NME1-NME2	15.5761	5.99669	6.38099e-05
GO:0005622	intracellular	1	187	654364	NM_001018136,NR_037149	NME1-NME2	15.5761	5.99669	6.38099e-05
GO:0071704	organic substance metabolic process	1	134	654364	NM_001018136,NR_037149	NME1-NME2	15.5761	5.99669	6.38099e-05
GO:0005829	cytosol	1	48	654364	NM_001018136,NR_037149	NME1-NME2	15.5761	5.99669	6.38099e-05
GO:0003674	molecular_function	1	249	654364	NM_001018136,NR_037149	NME1-NME2	15.5761	5.99669	6.38099e-05
GO:1901576	organic substance biosynthetic process	1	67	654364	NM_001018136,NR_037149	NME1-NME2	15.5761	5.99669	6.38099e-05
GO:1901360	organic cyclic compound metabolic process	1	68	654364	NM_001018136,NR_037149	NME1-NME2	15.5761	5.99669	6.38099e-05
GO:0044249	cellular biosynthetic process	1	67	654364	NM_001018136,NR_037149	NME1-NME2	15.5761	5.99669	6.38099e-05
GO:0044424	intracellular part	1	187	654364	NM_001018136,NR_037149	NME1-NME2	15.5761	5.99669	6.38099e-05
GO:0044238	primary metabolic process	1	129	654364	NM_001018136,NR_037149	NME1-NME2	15.5761	5.99669	6.38099e-05
GO:0044237	cellular metabolic process	1	130	654364	NM_001018136,NR_037149	NME1-NME2	15.5761	5.99669	6.38099e-05
GO:0008152	metabolic process	1	140	654364	NM_001018136,NR_037149	NME1-NME2	15.5761	5.99669	6.38099e-05
GO:0008150	biological_process	1	245	654364	NM_001018136,NR_037149	NME1-NME2	15.5761	5.99669	6.38099e-05
GO:0005575	cellular_component	1	259	654364	NM_001018136,NR_037149	NME1-NME2	15.5761	5.99669	6.38099e-05
GO:1901566	organonitrogen compound biosynthetic process	1	15	654364	NM_001018136,NR_037149	NME1-NME2	15.5761	5.99669	6.38099e-05
GO:0009058	biosynthetic process	1	70	654364	NM_001018136,NR_037149	NME1-NME2	15.5761	5.99669	6.38099e-05
GO:0044459	plasma membrane part	0.0787421	63	63910	NM_001302643,NM_022082	SLC17A9	7.7474	-1.55827	9.64329e-06
GO:0005887	integral component of plasma membrane	0.0787421	40	63910	NM_001302643,NM_022082	SLC17A9	7.7474	-1.55827	9.64329e-06
GO:0071944	cell periphery	0.0787421	104	63910	NM_001302643,NM_022082	SLC17A9	7.7474	-1.55827	9.64329e-06
GO:0031226	intrinsic component of plasma membrane	0.108393	40	63910	NM_001302643,NM_022082	SLC17A9	7.7474	-1.55827	9.64329e-06
GO:0005886	plasma membrane	0.191856	99	63910	NM_001302643,NM_022082	SLC17A9	7.7474	-1.55827	9.64329e-06
GO:0032940	secretion by cell	0.318807	32	63910	NM_001302643,NM_022082	SLC17A9	7.7474	-1.55827	9.64329e-06
GO:0140352	export from cell	0.318807	33	63910	NM_001302643,NM_022082	SLC17A9	7.7474	-1.55827	9.64329e-06
GO:0046903	secretion	0.323755	34	63910	NM_001302643,NM_022082	SLC17A9	7.7474	-1.55827	9.64329e-06
GO:0031224	intrinsic component of membrane	0.335056	94	63910	NM_001302643,NM_022082	SLC17A9	7.7474	-1.55827	9.64329e-06
GO:0016021	integral component of membrane	0.335056	92	63910	NM_001302643,NM_022082	SLC17A9	7.7474	-1.55827	9.64329e-06
GO:0051179	localization	0.379834	108	63910	NM_001302643,NM_022082	SLC17A9	7.7474	-1.55827	9.64329e-06
GO:0006887	exocytosis	0.396615	19	63910	NM_001302643,NM_022082	SLC17A9	7.7474	-1.55827	9.64329e-06
GO:0005215	transporter activity	0.438753	23	63910	NM_001302643,NM_022082	SLC17A9	7.7474	-1.55827	9.64329e-06
GO:0022857	transmembrane transporter activity	0.501471	19	63910	NM_001302643,NM_022082	SLC17A9	7.7474	-1.55827	9.64329e-06
GO:0055085	transmembrane transport	0.522233	27	63910	NM_001302643,NM_022082	SLC17A9	7.7474	-1.55827	9.64329e-06
GO:0044425	membrane part	0.582779	105	63910	NM_001302643,NM_022082	SLC17A9	7.7474	-1.55827	9.64329e-06
GO:0006810	transport	0.611552	77	63910	NM_001302643,NM_022082	SLC17A9	7.7474	-1.55827	9.64329e-06
GO:0051234	establishment of localization	0.631525	78	63910	NM_001302643,NM_022082	SLC17A9	7.7474	-1.55827	9.64329e-06
GO:0016020	membrane	0.70116	136	63910	NM_001302643,NM_022082	SLC17A9	7.7474	-1.55827	9.64329e-06
GO:0016192	vesicle-mediated transport	0.734131	30	63910	NM_001302643,NM_022082	SLC17A9	7.7474	-1.55827	9.64329e-06
GO:0044464	cell part	0.737846	235	63910	NM_001302643,NM_022082	SLC17A9	7.7474	-1.55827	9.64329e-06
GO:0005623	cell	0.785824	235	63910	NM_001302643,NM_022082	SLC17A9	7.7474	-1.55827	9.64329e-06
GO:0009987	cellular process	0.790919	221	63910	NM_001302643,NM_022082	SLC17A9	7.7474	-1.55827	9.64329e-06
GO:0003674	molecular_function	1	249	63910	NM_001302643,NM_022082	SLC17A9	7.7474	-1.55827	9.64329e-06
GO:0008150	biological_process	1	245	63910	NM_001302643,NM_022082	SLC17A9	7.7474	-1.55827	9.64329e-06
GO:0005575	cellular_component	1	259	63910	NM_001302643,NM_022082	SLC17A9	7.7474	-1.55827	9.64329e-06
GO:0031224	intrinsic component of membrane	0.335056	94	100529251	NM_001202509,NM_001204098,NM_001204099	CKLF-CMTM1	7.58461	-1.45001	1.10235e-06
GO:0016021	integral component of membrane	0.335056	92	100529251	NM_001202509,NM_001204098,NM_001204099	CKLF-CMTM1	7.58461	-1.45001	1.10235e-06
GO:0044425	membrane part	0.582779	105	100529251	NM_001202509,NM_001204098,NM_001204099	CKLF-CMTM1	7.58461	-1.45001	1.10235e-06
GO:0016020	membrane	0.70116	136	100529251	NM_001202509,NM_001204098,NM_001204099	CKLF-CMTM1	7.58461	-1.45001	1.10235e-06
GO:0005575	cellular_component	1	259	100529251	NM_001202509,NM_001204098,NM_001204099	CKLF-CMTM1	7.58461	-1.45001	1.10235e-06
GO:0048468	cell development	0.0479453	52	257062	NM_152784	CATSPERD	7.05617	-0.0877466	1.65237e-13
GO:0044459	plasma membrane part	0.0787421	63	257062	NM_152784	CATSPERD	7.05617	-0.0877466	1.65237e-13
GO:0071944	cell periphery	0.0787421	104	257062	NM_152784	CATSPERD	7.05617	-0.0877466	1.65237e-13
GO:0048856	anatomical structure development	0.123761	107	257062	NM_152784	CATSPERD	7.05617	-0.0877466	1.65237e-13
GO:0005886	plasma membrane	0.191856	99	257062	NM_152784	CATSPERD	7.05617	-0.0877466	1.65237e-13
GO:0040011	locomotion	0.213256	43	257062	NM_152784	CATSPERD	7.05617	-0.0877466	1.65237e-13
GO:0120025	plasma membrane bounded cell projection	0.235356	42	257062	NM_152784	CATSPERD	7.05617	-0.0877466	1.65237e-13
GO:0031514	motile cilium	0.235356	7	257062	NM_152784	CATSPERD	7.05617	-0.0877466	1.65237e-13
GO:0036126	sperm flagellum	0.235356	5	257062	NM_152784	CATSPERD	7.05617	-0.0877466	1.65237e-13
GO:0097729	9+2 motile cilium	0.235356	5	257062	NM_152784	CATSPERD	7.05617	-0.0877466	1.65237e-13
GO:0098797	plasma membrane protein complex	0.235356	17	257062	NM_152784	CATSPERD	7.05617	-0.0877466	1.65237e-13
GO:0042995	cell projection	0.235356	44	257062	NM_152784	CATSPERD	7.05617	-0.0877466	1.65237e-13
GO:0030154	cell differentiation	0.259693	78	257062	NM_152784	CATSPERD	7.05617	-0.0877466	1.65237e-13
GO:0006928	movement of cell or subcellular component	0.259693	46	257062	NM_152784	CATSPERD	7.05617	-0.0877466	1.65237e-13
GO:0005929	cilium	0.28233	15	257062	NM_152784	CATSPERD	7.05617	-0.0877466	1.65237e-13
GO:0097223	sperm part	0.28233	7	257062	NM_152784	CATSPERD	7.05617	-0.0877466	1.65237e-13
GO:0032501	multicellular organismal process	0.315514	127	257062	NM_152784	CATSPERD	7.05617	-0.0877466	1.65237e-13
GO:0032502	developmental process	0.318807	108	257062	NM_152784	CATSPERD	7.05617	-0.0877466	1.65237e-13
GO:0048869	cellular developmental process	0.318807	79	257062	NM_152784	CATSPERD	7.05617	-0.0877466	1.65237e-13
GO:0048870	cell motility	0.318807	36	257062	NM_152784	CATSPERD	7.05617	-0.0877466	1.65237e-13
GO:0007275	multicellular organism development	0.318807	95	257062	NM_152784	CATSPERD	7.05617	-0.0877466	1.65237e-13
GO:0051674	localization of cell	0.318807	36	257062	NM_152784	CATSPERD	7.05617	-0.0877466	1.65237e-13
GO:0097228	sperm principal piece	0.335056	2	257062	NM_152784	CATSPERD	7.05617	-0.0877466	1.65237e-13
GO:0031224	intrinsic component of membrane	0.335056	94	257062	NM_152784	CATSPERD	7.05617	-0.0877466	1.65237e-13
GO:0016021	integral component of membrane	0.335056	92	257062	NM_152784	CATSPERD	7.05617	-0.0877466	1.65237e-13
GO:0021700	developmental maturation	0.337514	9	257062	NM_152784	CATSPERD	7.05617	-0.0877466	1.65237e-13
GO:0022412	cellular process involved in reproduction in multicellular organism	0.337514	10	257062	NM_152784	CATSPERD	7.05617	-0.0877466	1.65237e-13
GO:0060285	cilium-dependent cell motility	0.337514	5	257062	NM_152784	CATSPERD	7.05617	-0.0877466	1.65237e-13
GO:0007286	spermatid development	0.337514	6	257062	NM_152784	CATSPERD	7.05617	-0.0877466	1.65237e-13
GO:0048515	spermatid differentiation	0.337514	6	257062	NM_152784	CATSPERD	7.05617	-0.0877466	1.65237e-13
GO:0001539	cilium or flagellum-dependent cell motility	0.337514	5	257062	NM_152784	CATSPERD	7.05617	-0.0877466	1.65237e-13
GO:0044441	ciliary part	0.374756	11	257062	NM_152784	CATSPERD	7.05617	-0.0877466	1.65237e-13
GO:0034702	ion channel complex	0.374756	8	257062	NM_152784	CATSPERD	7.05617	-0.0877466	1.65237e-13
GO:0051179	localization	0.379834	108	257062	NM_152784	CATSPERD	7.05617	-0.0877466	1.65237e-13
GO:0048469	cell maturation	0.379834	6	257062	NM_152784	CATSPERD	7.05617	-0.0877466	1.65237e-13
GO:1902495	transmembrane transporter complex	0.393862	8	257062	NM_152784	CATSPERD	7.05617	-0.0877466	1.65237e-13
GO:0120038	plasma membrane bounded cell projection part	0.393862	27	257062	NM_152784	CATSPERD	7.05617	-0.0877466	1.65237e-13
GO:1990351	transporter complex	0.393862	8	257062	NM_152784	CATSPERD	7.05617	-0.0877466	1.65237e-13
GO:0044463	cell projection part	0.393862	27	257062	NM_152784	CATSPERD	7.05617	-0.0877466	1.65237e-13
GO:0034703	cation channel complex	0.393862	6	257062	NM_152784	CATSPERD	7.05617	-0.0877466	1.65237e-13
GO:0050896	response to stimulus	0.407879	142	257062	NM_152784	CATSPERD	7.05617	-0.0877466	1.65237e-13
GO:0048240	sperm capacitation	0.422572	2	257062	NM_152784	CATSPERD	7.05617	-0.0877466	1.65237e-13
GO:0007276	gamete generation	0.428599	15	257062	NM_152784	CATSPERD	7.05617	-0.0877466	1.65237e-13
GO:0007281	germ cell development	0.444822	7	257062	NM_152784	CATSPERD	7.05617	-0.0877466	1.65237e-13
GO:0051704	multi-organism process	0.451798	51	257062	NM_152784	CATSPERD	7.05617	-0.0877466	1.65237e-13
GO:0048232	male gamete generation	0.461072	12	257062	NM_152784	CATSPERD	7.05617	-0.0877466	1.65237e-13
GO:0036128	CatSper complex	0.486912	1	257062	NM_152784	CATSPERD	7.05617	-0.0877466	1.65237e-13
GO:0048609	multicellular organismal reproductive process	0.488431	16	257062	NM_152784	CATSPERD	7.05617	-0.0877466	1.65237e-13
GO:0019953	sexual reproduction	0.499776	16	257062	NM_152784	CATSPERD	7.05617	-0.0877466	1.65237e-13
GO:0030317	flagellated sperm motility	0.501762	3	257062	NM_152784	CATSPERD	7.05617	-0.0877466	1.65237e-13
GO:0042221	response to chemical	0.501762	75	257062	NM_152784	CATSPERD	7.05617	-0.0877466	1.65237e-13
GO:0097722	sperm motility	0.501762	3	257062	NM_152784	CATSPERD	7.05617	-0.0877466	1.65237e-13
GO:0032504	multicellular organism reproduction	0.502661	16	257062	NM_152784	CATSPERD	7.05617	-0.0877466	1.65237e-13
GO:0005488	binding	0.508288	224	257062	NM_152784	CATSPERD	7.05617	-0.0877466	1.65237e-13
GO:0003006	developmental process involved in reproduction	0.508741	13	257062	NM_152784	CATSPERD	7.05617	-0.0877466	1.65237e-13
GO:0007283	spermatogenesis	0.545934	10	257062	NM_152784	CATSPERD	7.05617	-0.0877466	1.65237e-13
GO:0098796	membrane protein complex	0.568489	21	257062	NM_152784	CATSPERD	7.05617	-0.0877466	1.65237e-13
GO:0009566	fertilization	0.578811	4	257062	NM_152784	CATSPERD	7.05617	-0.0877466	1.65237e-13
GO:0044425	membrane part	0.582779	105	257062	NM_152784	CATSPERD	7.05617	-0.0877466	1.65237e-13
GO:0022414	reproductive process	0.599211	23	257062	NM_152784	CATSPERD	7.05617	-0.0877466	1.65237e-13
GO:0000003	reproduction	0.599211	23	257062	NM_152784	CATSPERD	7.05617	-0.0877466	1.65237e-13
GO:0044703	multi-organism reproductive process	0.631525	16	257062	NM_152784	CATSPERD	7.05617	-0.0877466	1.65237e-13
GO:0008037	cell recognition	0.647469	4	257062	NM_152784	CATSPERD	7.05617	-0.0877466	1.65237e-13
GO:0042493	response to drug	0.68146	16	257062	NM_152784	CATSPERD	7.05617	-0.0877466	1.65237e-13
GO:0016020	membrane	0.70116	136	257062	NM_152784	CATSPERD	7.05617	-0.0877466	1.65237e-13
GO:0032570	response to progesterone	0.720552	1	257062	NM_152784	CATSPERD	7.05617	-0.0877466	1.65237e-13
GO:0044464	cell part	0.737846	235	257062	NM_152784	CATSPERD	7.05617	-0.0877466	1.65237e-13
GO:1901654	response to ketone	0.745747	3	257062	NM_152784	CATSPERD	7.05617	-0.0877466	1.65237e-13
GO:0005891	voltage-gated calcium channel complex	0.751652	1	257062	NM_152784	CATSPERD	7.05617	-0.0877466	1.65237e-13
GO:0035036	sperm-egg recognition	0.75629	1	257062	NM_152784	CATSPERD	7.05617	-0.0877466	1.65237e-13
GO:0005623	cell	0.785824	235	257062	NM_152784	CATSPERD	7.05617	-0.0877466	1.65237e-13
GO:0009987	cellular process	0.790919	221	257062	NM_152784	CATSPERD	7.05617	-0.0877466	1.65237e-13
GO:0014070	response to organic cyclic compound	0.802991	13	257062	NM_152784	CATSPERD	7.05617	-0.0877466	1.65237e-13
GO:0005515	protein binding	0.812476	172	257062	NM_152784	CATSPERD	7.05617	-0.0877466	1.65237e-13
GO:0007338	single fertilization	0.813257	2	257062	NM_152784	CATSPERD	7.05617	-0.0877466	1.65237e-13
GO:0009988	cell-cell recognition	0.823318	1	257062	NM_152784	CATSPERD	7.05617	-0.0877466	1.65237e-13
GO:0033993	response to lipid	0.831168	12	257062	NM_152784	CATSPERD	7.05617	-0.0877466	1.65237e-13
GO:0034704	calcium channel complex	0.845309	1	257062	NM_152784	CATSPERD	7.05617	-0.0877466	1.65237e-13
GO:0043226	organelle	0.84948	186	257062	NM_152784	CATSPERD	7.05617	-0.0877466	1.65237e-13
GO:0010033	response to organic substance	0.875445	43	257062	NM_152784	CATSPERD	7.05617	-0.0877466	1.65237e-13
GO:1901700	response to oxygen-containing compound	0.876394	21	257062	NM_152784	CATSPERD	7.05617	-0.0877466	1.65237e-13
GO:0048545	response to steroid hormone	0.895327	4	257062	NM_152784	CATSPERD	7.05617	-0.0877466	1.65237e-13
GO:0009725	response to hormone	0.959162	10	257062	NM_152784	CATSPERD	7.05617	-0.0877466	1.65237e-13
GO:0009719	response to endogenous stimulus	0.991832	17	257062	NM_152784	CATSPERD	7.05617	-0.0877466	1.65237e-13
GO:0032991	protein-containing complex	1	65	257062	NM_152784	CATSPERD	7.05617	-0.0877466	1.65237e-13
GO:0003674	molecular_function	1	249	257062	NM_152784	CATSPERD	7.05617	-0.0877466	1.65237e-13
GO:0044422	organelle part	1	122	257062	NM_152784	CATSPERD	7.05617	-0.0877466	1.65237e-13
GO:0008150	biological_process	1	245	257062	NM_152784	CATSPERD	7.05617	-0.0877466	1.65237e-13
GO:0005575	cellular_component	1	259	257062	NM_152784	CATSPERD	7.05617	-0.0877466	1.65237e-13
GO:0045321	leukocyte activation	0.0668519	34	8972	NM_004668	MGAM	6.49294	-1.60419	3.2904e-06
GO:0001775	cell activation	0.0668519	37	8972	NM_004668	MGAM	6.49294	-1.60419	3.2904e-06
GO:0044459	plasma membrane part	0.0787421	63	8972	NM_004668	MGAM	6.49294	-1.60419	3.2904e-06
GO:0071944	cell periphery	0.0787421	104	8972	NM_004668	MGAM	6.49294	-1.60419	3.2904e-06
GO:0002443	leukocyte mediated immunity	0.100764	25	8972	NM_004668	MGAM	6.49294	-1.60419	3.2904e-06
GO:0002252	immune effector process	0.113814	32	8972	NM_004668	MGAM	6.49294	-1.60419	3.2904e-06
GO:0005886	plasma membrane	0.191856	99	8972	NM_004668	MGAM	6.49294	-1.60419	3.2904e-06
GO:0097708	intracellular vesicle	0.235356	45	8972	NM_004668	MGAM	6.49294	-1.60419	3.2904e-06
GO:0012506	vesicle membrane	0.235356	19	8972	NM_004668	MGAM	6.49294	-1.60419	3.2904e-06
GO:0098805	whole membrane	0.235356	34	8972	NM_004668	MGAM	6.49294	-1.60419	3.2904e-06
GO:0030659	cytoplasmic vesicle membrane	0.235356	19	8972	NM_004668	MGAM	6.49294	-1.60419	3.2904e-06
GO:0099503	secretory vesicle	0.235356	24	8972	NM_004668	MGAM	6.49294	-1.60419	3.2904e-06
GO:0031410	cytoplasmic vesicle	0.235356	45	8972	NM_004668	MGAM	6.49294	-1.60419	3.2904e-06
GO:0031982	vesicle	0.235356	69	8972	NM_004668	MGAM	6.49294	-1.60419	3.2904e-06
GO:0002366	leukocyte activation involved in immune response	0.259693	19	8972	NM_004668	MGAM	6.49294	-1.60419	3.2904e-06
GO:0002263	cell activation involved in immune response	0.259693	19	8972	NM_004668	MGAM	6.49294	-1.60419	3.2904e-06
GO:0070821	tertiary granule membrane	0.271344	4	8972	NM_004668	MGAM	6.49294	-1.60419	3.2904e-06
GO:0044433	cytoplasmic vesicle part	0.28233	30	8972	NM_004668	MGAM	6.49294	-1.60419	3.2904e-06
GO:0030667	secretory granule membrane	0.28233	9	8972	NM_004668	MGAM	6.49294	-1.60419	3.2904e-06
GO:0006955	immune response	0.293573	46	8972	NM_004668	MGAM	6.49294	-1.60419	3.2904e-06
GO:0032501	multicellular organismal process	0.315514	127	8972	NM_004668	MGAM	6.49294	-1.60419	3.2904e-06
GO:0032940	secretion by cell	0.318807	32	8972	NM_004668	MGAM	6.49294	-1.60419	3.2904e-06
GO:0002274	myeloid leukocyte activation	0.318807	17	8972	NM_004668	MGAM	6.49294	-1.60419	3.2904e-06
GO:0005983	starch catabolic process	0.318807	1	8972	NM_004668	MGAM	6.49294	-1.60419	3.2904e-06
GO:0005982	starch metabolic process	0.318807	1	8972	NM_004668	MGAM	6.49294	-1.60419	3.2904e-06
GO:0140352	export from cell	0.318807	33	8972	NM_004668	MGAM	6.49294	-1.60419	3.2904e-06
GO:0043299	leukocyte degranulation	0.323755	14	8972	NM_004668	MGAM	6.49294	-1.60419	3.2904e-06
GO:0046903	secretion	0.323755	34	8972	NM_004668	MGAM	6.49294	-1.60419	3.2904e-06
GO:0031224	intrinsic component of membrane	0.335056	94	8972	NM_004668	MGAM	6.49294	-1.60419	3.2904e-06
GO:0016021	integral component of membrane	0.335056	92	8972	NM_004668	MGAM	6.49294	-1.60419	3.2904e-06
GO:0002444	myeloid leukocyte mediated immunity	0.337514	14	8972	NM_004668	MGAM	6.49294	-1.60419	3.2904e-06
GO:0002275	myeloid cell activation involved in immune response	0.337514	14	8972	NM_004668	MGAM	6.49294	-1.60419	3.2904e-06
GO:0004339	glucan 1,4-alpha-glucosidase activity	0.359555	1	8972	NM_004668	MGAM	6.49294	-1.60419	3.2904e-06
GO:0032450	maltose alpha-glucosidase activity	0.369161	1	8972	NM_004668	MGAM	6.49294	-1.60419	3.2904e-06
GO:0004558	alpha-1,4-glucosidase activity	0.369161	1	8972	NM_004668	MGAM	6.49294	-1.60419	3.2904e-06
GO:0051179	localization	0.379834	108	8972	NM_004668	MGAM	6.49294	-1.60419	3.2904e-06
GO:0000023	maltose metabolic process	0.379834	1	8972	NM_004668	MGAM	6.49294	-1.60419	3.2904e-06
GO:0030141	secretory granule	0.392432	17	8972	NM_004668	MGAM	6.49294	-1.60419	3.2904e-06
GO:0070820	tertiary granule	0.393862	5	8972	NM_004668	MGAM	6.49294	-1.60419	3.2904e-06
GO:0002376	immune system process	0.395003	55	8972	NM_004668	MGAM	6.49294	-1.60419	3.2904e-06
GO:0006887	exocytosis	0.396615	19	8972	NM_004668	MGAM	6.49294	-1.60419	3.2904e-06
GO:0050896	response to stimulus	0.407879	142	8972	NM_004668	MGAM	6.49294	-1.60419	3.2904e-06
GO:0098590	plasma membrane region	0.417633	22	8972	NM_004668	MGAM	6.49294	-1.60419	3.2904e-06
GO:0090599	alpha-glucosidase activity	0.438753	1	8972	NM_004668	MGAM	6.49294	-1.60419	3.2904e-06
GO:0016160	amylase activity	0.438753	1	8972	NM_004668	MGAM	6.49294	-1.60419	3.2904e-06
GO:0043312	neutrophil degranulation	0.451798	11	8972	NM_004668	MGAM	6.49294	-1.60419	3.2904e-06
GO:0002283	neutrophil activation involved in immune response	0.451798	11	8972	NM_004668	MGAM	6.49294	-1.60419	3.2904e-06
GO:0044245	polysaccharide digestion	0.451798	1	8972	NM_004668	MGAM	6.49294	-1.60419	3.2904e-06
GO:0045055	regulated exocytosis	0.452102	16	8972	NM_004668	MGAM	6.49294	-1.60419	3.2904e-06
GO:0002446	neutrophil mediated immunity	0.459862	11	8972	NM_004668	MGAM	6.49294	-1.60419	3.2904e-06
GO:0042119	neutrophil activation	0.459862	11	8972	NM_004668	MGAM	6.49294	-1.60419	3.2904e-06
GO:0036230	granulocyte activation	0.461072	11	8972	NM_004668	MGAM	6.49294	-1.60419	3.2904e-06
GO:0006073	cellular glucan metabolic process	0.468084	3	8972	NM_004668	MGAM	6.49294	-1.60419	3.2904e-06
GO:0044042	glucan metabolic process	0.468084	3	8972	NM_004668	MGAM	6.49294	-1.60419	3.2904e-06
GO:0005984	disaccharide metabolic process	0.50365	1	8972	NM_004668	MGAM	6.49294	-1.60419	3.2904e-06
GO:0044421	extracellular region part	0.507026	58	8972	NM_004668	MGAM	6.49294	-1.60419	3.2904e-06
GO:0016324	apical plasma membrane	0.507026	7	8972	NM_004668	MGAM	6.49294	-1.60419	3.2904e-06
GO:0015926	glucosidase activity	0.508288	1	8972	NM_004668	MGAM	6.49294	-1.60419	3.2904e-06
GO:0030246	carbohydrate binding	0.508288	6	8972	NM_004668	MGAM	6.49294	-1.60419	3.2904e-06
GO:0005488	binding	0.508288	224	8972	NM_004668	MGAM	6.49294	-1.60419	3.2904e-06
GO:0045177	apical part of cell	0.512208	8	8972	NM_004668	MGAM	6.49294	-1.60419	3.2904e-06
GO:0044264	cellular polysaccharide metabolic process	0.522233	3	8972	NM_004668	MGAM	6.49294	-1.60419	3.2904e-06
GO:0101003	ficolin-1-rich granule membrane	0.532931	2	8972	NM_004668	MGAM	6.49294	-1.60419	3.2904e-06
GO:0098588	bounding membrane of organelle	0.53651	33	8972	NM_004668	MGAM	6.49294	-1.60419	3.2904e-06
GO:0005976	polysaccharide metabolic process	0.545811	3	8972	NM_004668	MGAM	6.49294	-1.60419	3.2904e-06
GO:0044425	membrane part	0.582779	105	8972	NM_004668	MGAM	6.49294	-1.60419	3.2904e-06
GO:0009251	glucan catabolic process	0.599211	1	8972	NM_004668	MGAM	6.49294	-1.60419	3.2904e-06
GO:0005615	extracellular space	0.602611	53	8972	NM_004668	MGAM	6.49294	-1.60419	3.2904e-06
GO:0007586	digestion	0.608438	3	8972	NM_004668	MGAM	6.49294	-1.60419	3.2904e-06
GO:0044247	cellular polysaccharide catabolic process	0.608438	1	8972	NM_004668	MGAM	6.49294	-1.60419	3.2904e-06
GO:0006810	transport	0.611552	77	8972	NM_004668	MGAM	6.49294	-1.60419	3.2904e-06
GO:0016052	carbohydrate catabolic process	0.618001	4	8972	NM_004668	MGAM	6.49294	-1.60419	3.2904e-06
GO:0012505	endomembrane system	0.621312	66	8972	NM_004668	MGAM	6.49294	-1.60419	3.2904e-06
GO:0000272	polysaccharide catabolic process	0.62319	1	8972	NM_004668	MGAM	6.49294	-1.60419	3.2904e-06
GO:0051234	establishment of localization	0.631525	78	8972	NM_004668	MGAM	6.49294	-1.60419	3.2904e-06
GO:0005576	extracellular region	0.672856	65	8972	NM_004668	MGAM	6.49294	-1.60419	3.2904e-06
GO:0016020	membrane	0.70116	136	8972	NM_004668	MGAM	6.49294	-1.60419	3.2904e-06
GO:0044275	cellular carbohydrate catabolic process	0.720552	1	8972	NM_004668	MGAM	6.49294	-1.60419	3.2904e-06
GO:0009311	oligosaccharide metabolic process	0.726744	1	8972	NM_004668	MGAM	6.49294	-1.60419	3.2904e-06
GO:0016192	vesicle-mediated transport	0.734131	30	8972	NM_004668	MGAM	6.49294	-1.60419	3.2904e-06
GO:0044464	cell part	0.737846	235	8972	NM_004668	MGAM	6.49294	-1.60419	3.2904e-06
GO:0070062	extracellular exosome	0.770714	30	8972	NM_004668	MGAM	6.49294	-1.60419	3.2904e-06
GO:1903561	extracellular vesicle	0.779436	30	8972	NM_004668	MGAM	6.49294	-1.60419	3.2904e-06
GO:0044262	cellular carbohydrate metabolic process	0.780698	4	8972	NM_004668	MGAM	6.49294	-1.60419	3.2904e-06
GO:0043230	extracellular organelle	0.782718	30	8972	NM_004668	MGAM	6.49294	-1.60419	3.2904e-06
GO:0005623	cell	0.785824	235	8972	NM_004668	MGAM	6.49294	-1.60419	3.2904e-06
GO:0009987	cellular process	0.790919	221	8972	NM_004668	MGAM	6.49294	-1.60419	3.2904e-06
GO:0016787	hydrolase activity	0.806621	33	8972	NM_004668	MGAM	6.49294	-1.60419	3.2904e-06
GO:0005975	carbohydrate metabolic process	0.828651	8	8972	NM_004668	MGAM	6.49294	-1.60419	3.2904e-06
GO:0043226	organelle	0.84948	186	8972	NM_004668	MGAM	6.49294	-1.60419	3.2904e-06
GO:0004553	hydrolase activity, hydrolyzing O-glycosyl compounds	0.850111	1	8972	NM_004668	MGAM	6.49294	-1.60419	3.2904e-06
GO:0016798	hydrolase activity, acting on glycosyl bonds	0.889473	1	8972	NM_004668	MGAM	6.49294	-1.60419	3.2904e-06
GO:0044444	cytoplasmic part	0.919807	129	8972	NM_004668	MGAM	6.49294	-1.60419	3.2904e-06
GO:0003824	catalytic activity	0.945786	71	8972	NM_004668	MGAM	6.49294	-1.60419	3.2904e-06
GO:0031090	organelle membrane	0.986792	42	8972	NM_004668	MGAM	6.49294	-1.60419	3.2904e-06
GO:0005737	cytoplasm	0.996821	151	8972	NM_004668	MGAM	6.49294	-1.60419	3.2904e-06
GO:1901575	organic substance catabolic process	0.997276	22	8972	NM_004668	MGAM	6.49294	-1.60419	3.2904e-06
GO:0043170	macromolecule metabolic process	0.997746	117	8972	NM_004668	MGAM	6.49294	-1.60419	3.2904e-06
GO:0043229	intracellular organelle	0.998354	167	8972	NM_004668	MGAM	6.49294	-1.60419	3.2904e-06
GO:0043227	membrane-bounded organelle	0.998354	163	8972	NM_004668	MGAM	6.49294	-1.60419	3.2904e-06
GO:0009056	catabolic process	0.998567	27	8972	NM_004668	MGAM	6.49294	-1.60419	3.2904e-06
GO:0005622	intracellular	1	187	8972	NM_004668	MGAM	6.49294	-1.60419	3.2904e-06
GO:0071704	organic substance metabolic process	1	134	8972	NM_004668	MGAM	6.49294	-1.60419	3.2904e-06
GO:0003674	molecular_function	1	249	8972	NM_004668	MGAM	6.49294	-1.60419	3.2904e-06
GO:0044248	cellular catabolic process	1	19	8972	NM_004668	MGAM	6.49294	-1.60419	3.2904e-06
GO:0044422	organelle part	1	122	8972	NM_004668	MGAM	6.49294	-1.60419	3.2904e-06
GO:0044424	intracellular part	1	187	8972	NM_004668	MGAM	6.49294	-1.60419	3.2904e-06
GO:0044238	primary metabolic process	1	129	8972	NM_004668	MGAM	6.49294	-1.60419	3.2904e-06
GO:0044237	cellular metabolic process	1	130	8972	NM_004668	MGAM	6.49294	-1.60419	3.2904e-06
GO:0044260	cellular macromolecule metabolic process	1	97	8972	NM_004668	MGAM	6.49294	-1.60419	3.2904e-06
GO:0008152	metabolic process	1	140	8972	NM_004668	MGAM	6.49294	-1.60419	3.2904e-06
GO:0008150	biological_process	1	245	8972	NM_004668	MGAM	6.49294	-1.60419	3.2904e-06
GO:0005575	cellular_component	1	259	8972	NM_004668	MGAM	6.49294	-1.60419	3.2904e-06
GO:0044446	intracellular organelle part	1	115	8972	NM_004668	MGAM	6.49294	-1.60419	3.2904e-06
GO:0009057	macromolecule catabolic process	1	8	8972	NM_004668	MGAM	6.49294	-1.60419	3.2904e-06
GO:0048856	anatomical structure development	0.123761	107	1995	NM_001420,NM_032281	ELAVL3	6.40875	-1.16185	0.000128797
GO:0030154	cell differentiation	0.259693	78	1995	NM_001420,NM_032281	ELAVL3	6.40875	-1.16185	0.000128797
GO:0032501	multicellular organismal process	0.315514	127	1995	NM_001420,NM_032281	ELAVL3	6.40875	-1.16185	0.000128797
GO:0032502	developmental process	0.318807	108	1995	NM_001420,NM_032281	ELAVL3	6.40875	-1.16185	0.000128797
GO:0048869	cellular developmental process	0.318807	79	1995	NM_001420,NM_032281	ELAVL3	6.40875	-1.16185	0.000128797
GO:0007275	multicellular organism development	0.318807	95	1995	NM_001420,NM_032281	ELAVL3	6.40875	-1.16185	0.000128797
GO:0048731	system development	0.379834	81	1995	NM_001420,NM_032281	ELAVL3	6.40875	-1.16185	0.000128797
GO:0007399	nervous system development	0.453367	41	1995	NM_001420,NM_032281	ELAVL3	6.40875	-1.16185	0.000128797
GO:0005488	binding	0.508288	224	1995	NM_001420,NM_032281	ELAVL3	6.40875	-1.16185	0.000128797
GO:0017091	AU-rich element binding	0.570425	1	1995	NM_001420,NM_032281	ELAVL3	6.40875	-1.16185	0.000128797
GO:0035925	mRNA 3'-UTR AU-rich region binding	0.570425	1	1995	NM_001420,NM_032281	ELAVL3	6.40875	-1.16185	0.000128797
GO:0009987	cellular process	0.790919	221	1995	NM_001420,NM_032281	ELAVL3	6.40875	-1.16185	0.000128797
GO:0003730	mRNA 3'-UTR binding	0.836103	1	1995	NM_001420,NM_032281	ELAVL3	6.40875	-1.16185	0.000128797
GO:1901363	heterocyclic compound binding	0.913645	79	1995	NM_001420,NM_032281	ELAVL3	6.40875	-1.16185	0.000128797
GO:0097159	organic cyclic compound binding	0.933556	79	1995	NM_001420,NM_032281	ELAVL3	6.40875	-1.16185	0.000128797
GO:0003729	mRNA binding	0.98047	3	1995	NM_001420,NM_032281	ELAVL3	6.40875	-1.16185	0.000128797
GO:0003723	RNA binding	1	12	1995	NM_001420,NM_032281	ELAVL3	6.40875	-1.16185	0.000128797
GO:1990904	ribonucleoprotein complex	1	6	1995	NM_001420,NM_032281	ELAVL3	6.40875	-1.16185	0.000128797
GO:0032991	protein-containing complex	1	65	1995	NM_001420,NM_032281	ELAVL3	6.40875	-1.16185	0.000128797
GO:0003676	nucleic acid binding	1	39	1995	NM_001420,NM_032281	ELAVL3	6.40875	-1.16185	0.000128797
GO:0003674	molecular_function	1	249	1995	NM_001420,NM_032281	ELAVL3	6.40875	-1.16185	0.000128797
GO:0008150	biological_process	1	245	1995	NM_001420,NM_032281	ELAVL3	6.40875	-1.16185	0.000128797
GO:0005575	cellular_component	1	259	1995	NM_001420,NM_032281	ELAVL3	6.40875	-1.16185	0.000128797
GO:0071944	cell periphery	0.0787421	104	9077	NM_004675	DIRAS3	6.21228	-0.00221258	4.25964e-11
GO:0005886	plasma membrane	0.191856	99	9077	NM_004675	DIRAS3	6.21228	-0.00221258	4.25964e-11
GO:0043168	anion binding	0.369161	50	9077	NM_004675	DIRAS3	6.21228	-0.00221258	4.25964e-11
GO:0097367	carbohydrate derivative binding	0.390748	40	9077	NM_004675	DIRAS3	6.21228	-0.00221258	4.25964e-11
GO:0050896	response to stimulus	0.407879	142	9077	NM_004675	DIRAS3	6.21228	-0.00221258	4.25964e-11
GO:0006468	protein phosphorylation	0.428599	36	9077	NM_004675	DIRAS3	6.21228	-0.00221258	4.25964e-11
GO:0035556	intracellular signal transduction	0.442801	49	9077	NM_004675	DIRAS3	6.21228	-0.00221258	4.25964e-11
GO:0019001	guanyl nucleotide binding	0.459952	9	9077	NM_004675	DIRAS3	6.21228	-0.00221258	4.25964e-11
GO:0032561	guanyl ribonucleotide binding	0.459952	9	9077	NM_004675	DIRAS3	6.21228	-0.00221258	4.25964e-11
GO:0065007	biological regulation	0.466981	181	9077	NM_004675	DIRAS3	6.21228	-0.00221258	4.25964e-11
GO:0036094	small molecule binding	0.471893	42	9077	NM_004675	DIRAS3	6.21228	-0.00221258	4.25964e-11
GO:0016310	phosphorylation	0.482589	41	9077	NM_004675	DIRAS3	6.21228	-0.00221258	4.25964e-11
GO:0043167	ion binding	0.484031	95	9077	NM_004675	DIRAS3	6.21228	-0.00221258	4.25964e-11
GO:0050789	regulation of biological process	0.488431	171	9077	NM_004675	DIRAS3	6.21228	-0.00221258	4.25964e-11
GO:0051338	regulation of transferase activity	0.502661	18	9077	NM_004675	DIRAS3	6.21228	-0.00221258	4.25964e-11
GO:0005525	GTP binding	0.504138	8	9077	NM_004675	DIRAS3	6.21228	-0.00221258	4.25964e-11
GO:0032550	purine ribonucleoside binding	0.508263	8	9077	NM_004675	DIRAS3	6.21228	-0.00221258	4.25964e-11
GO:0032549	ribonucleoside binding	0.508288	8	9077	NM_004675	DIRAS3	6.21228	-0.00221258	4.25964e-11
GO:0005488	binding	0.508288	224	9077	NM_004675	DIRAS3	6.21228	-0.00221258	4.25964e-11
GO:0001882	nucleoside binding	0.508288	8	9077	NM_004675	DIRAS3	6.21228	-0.00221258	4.25964e-11
GO:0001883	purine nucleoside binding	0.508288	8	9077	NM_004675	DIRAS3	6.21228	-0.00221258	4.25964e-11
GO:1901265	nucleoside phosphate binding	0.508288	35	9077	NM_004675	DIRAS3	6.21228	-0.00221258	4.25964e-11
GO:0000166	nucleotide binding	0.508288	35	9077	NM_004675	DIRAS3	6.21228	-0.00221258	4.25964e-11
GO:0043549	regulation of kinase activity	0.508741	16	9077	NM_004675	DIRAS3	6.21228	-0.00221258	4.25964e-11
GO:0023052	signaling	0.508741	100	9077	NM_004675	DIRAS3	6.21228	-0.00221258	4.25964e-11
GO:0017076	purine nucleotide binding	0.513404	31	9077	NM_004675	DIRAS3	6.21228	-0.00221258	4.25964e-11
GO:0007154	cell communication	0.514962	100	9077	NM_004675	DIRAS3	6.21228	-0.00221258	4.25964e-11
GO:0001932	regulation of protein phosphorylation	0.514962	25	9077	NM_004675	DIRAS3	6.21228	-0.00221258	4.25964e-11
GO:1904029	regulation of cyclin-dependent protein kinase activity	0.522233	3	9077	NM_004675	DIRAS3	6.21228	-0.00221258	4.25964e-11
GO:0071900	regulation of protein serine/threonine kinase activity	0.522233	10	9077	NM_004675	DIRAS3	6.21228	-0.00221258	4.25964e-11
GO:0042325	regulation of phosphorylation	0.522233	27	9077	NM_004675	DIRAS3	6.21228	-0.00221258	4.25964e-11
GO:0050794	regulation of cellular process	0.545811	158	9077	NM_004675	DIRAS3	6.21228	-0.00221258	4.25964e-11
GO:0045859	regulation of protein kinase activity	0.545811	14	9077	NM_004675	DIRAS3	6.21228	-0.00221258	4.25964e-11
GO:0032555	purine ribonucleotide binding	0.548932	30	9077	NM_004675	DIRAS3	6.21228	-0.00221258	4.25964e-11
GO:0032553	ribonucleotide binding	0.549448	30	9077	NM_004675	DIRAS3	6.21228	-0.00221258	4.25964e-11
GO:0035639	purine ribonucleoside triphosphate binding	0.549448	29	9077	NM_004675	DIRAS3	6.21228	-0.00221258	4.25964e-11
GO:0006349	regulation of gene expression by genetic imprinting	0.552376	1	9077	NM_004675	DIRAS3	6.21228	-0.00221258	4.25964e-11
GO:0019220	regulation of phosphate metabolic process	0.615903	28	9077	NM_004675	DIRAS3	6.21228	-0.00221258	4.25964e-11
GO:0051174	regulation of phosphorus metabolic process	0.618001	28	9077	NM_004675	DIRAS3	6.21228	-0.00221258	4.25964e-11
GO:0071514	genetic imprinting	0.62319	1	9077	NM_004675	DIRAS3	6.21228	-0.00221258	4.25964e-11
GO:0007165	signal transduction	0.631525	89	9077	NM_004675	DIRAS3	6.21228	-0.00221258	4.25964e-11
GO:0065009	regulation of molecular function	0.645156	44	9077	NM_004675	DIRAS3	6.21228	-0.00221258	4.25964e-11
GO:0000079	regulation of cyclin-dependent protein serine/threonine kinase activity	0.674953	2	9077	NM_004675	DIRAS3	6.21228	-0.00221258	4.25964e-11
GO:0006796	phosphate-containing compound metabolic process	0.675974	48	9077	NM_004675	DIRAS3	6.21228	-0.00221258	4.25964e-11
GO:0006793	phosphorus metabolic process	0.688882	48	9077	NM_004675	DIRAS3	6.21228	-0.00221258	4.25964e-11
GO:0003924	GTPase activity	0.691306	5	9077	NM_004675	DIRAS3	6.21228	-0.00221258	4.25964e-11
GO:0016020	membrane	0.70116	136	9077	NM_004675	DIRAS3	6.21228	-0.00221258	4.25964e-11
GO:0044464	cell part	0.737846	235	9077	NM_004675	DIRAS3	6.21228	-0.00221258	4.25964e-11
GO:0051726	regulation of cell cycle	0.752903	17	9077	NM_004675	DIRAS3	6.21228	-0.00221258	4.25964e-11
GO:0031399	regulation of protein modification process	0.760363	26	9077	NM_004675	DIRAS3	6.21228	-0.00221258	4.25964e-11
GO:0050790	regulation of catalytic activity	0.767952	32	9077	NM_004675	DIRAS3	6.21228	-0.00221258	4.25964e-11
GO:0051716	cellular response to stimulus	0.768986	105	9077	NM_004675	DIRAS3	6.21228	-0.00221258	4.25964e-11
GO:0005623	cell	0.785824	235	9077	NM_004675	DIRAS3	6.21228	-0.00221258	4.25964e-11
GO:0019003	GDP binding	0.788618	1	9077	NM_004675	DIRAS3	6.21228	-0.00221258	4.25964e-11
GO:0009987	cellular process	0.790919	221	9077	NM_004675	DIRAS3	6.21228	-0.00221258	4.25964e-11
GO:0016462	pyrophosphatase activity	0.793235	11	9077	NM_004675	DIRAS3	6.21228	-0.00221258	4.25964e-11
GO:0016817	hydrolase activity, acting on acid anhydrides	0.7939	11	9077	NM_004675	DIRAS3	6.21228	-0.00221258	4.25964e-11
GO:0016818	hydrolase activity, acting on acid anhydrides, in phosphorus-containing anhydrides	0.7939	11	9077	NM_004675	DIRAS3	6.21228	-0.00221258	4.25964e-11
GO:0016787	hydrolase activity	0.806621	33	9077	NM_004675	DIRAS3	6.21228	-0.00221258	4.25964e-11
GO:0005515	protein binding	0.812476	172	9077	NM_004675	DIRAS3	6.21228	-0.00221258	4.25964e-11
GO:0017111	nucleoside-triphosphatase activity	0.81274	10	9077	NM_004675	DIRAS3	6.21228	-0.00221258	4.25964e-11
GO:0051246	regulation of protein metabolic process	0.8183	38	9077	NM_004675	DIRAS3	6.21228	-0.00221258	4.25964e-11
GO:0007264	small GTPase mediated signal transduction	0.850391	7	9077	NM_004675	DIRAS3	6.21228	-0.00221258	4.25964e-11
GO:0036211	protein modification process	0.872003	54	9077	NM_004675	DIRAS3	6.21228	-0.00221258	4.25964e-11
GO:0006464	cellular protein modification process	0.872003	54	9077	NM_004675	DIRAS3	6.21228	-0.00221258	4.25964e-11
GO:1901564	organonitrogen compound metabolic process	0.890486	89	9077	NM_004675	DIRAS3	6.21228	-0.00221258	4.25964e-11
GO:0019538	protein metabolic process	0.892675	76	9077	NM_004675	DIRAS3	6.21228	-0.00221258	4.25964e-11
GO:0051171	regulation of nitrogen compound metabolic process	0.895327	76	9077	NM_004675	DIRAS3	6.21228	-0.00221258	4.25964e-11
GO:0007049	cell cycle	0.908486	22	9077	NM_004675	DIRAS3	6.21228	-0.00221258	4.25964e-11
GO:1901363	heterocyclic compound binding	0.913645	79	9077	NM_004675	DIRAS3	6.21228	-0.00221258	4.25964e-11
GO:0080090	regulation of primary metabolic process	0.928806	77	9077	NM_004675	DIRAS3	6.21228	-0.00221258	4.25964e-11
GO:0032268	regulation of cellular protein metabolic process	0.932519	32	9077	NM_004675	DIRAS3	6.21228	-0.00221258	4.25964e-11
GO:0097159	organic cyclic compound binding	0.933556	79	9077	NM_004675	DIRAS3	6.21228	-0.00221258	4.25964e-11
GO:0043412	macromolecule modification	0.937612	54	9077	NM_004675	DIRAS3	6.21228	-0.00221258	4.25964e-11
GO:0003824	catalytic activity	0.945786	71	9077	NM_004675	DIRAS3	6.21228	-0.00221258	4.25964e-11
GO:0031323	regulation of cellular metabolic process	0.953894	78	9077	NM_004675	DIRAS3	6.21228	-0.00221258	4.25964e-11
GO:0010468	regulation of gene expression	0.974896	55	9077	NM_004675	DIRAS3	6.21228	-0.00221258	4.25964e-11
GO:0060255	regulation of macromolecule metabolic process	0.978397	77	9077	NM_004675	DIRAS3	6.21228	-0.00221258	4.25964e-11
GO:0044267	cellular protein metabolic process	0.991832	62	9077	NM_004675	DIRAS3	6.21228	-0.00221258	4.25964e-11
GO:0006807	nitrogen compound metabolic process	0.993514	125	9077	NM_004675	DIRAS3	6.21228	-0.00221258	4.25964e-11
GO:0043170	macromolecule metabolic process	0.997746	117	9077	NM_004675	DIRAS3	6.21228	-0.00221258	4.25964e-11
GO:0019222	regulation of metabolic process	0.997968	81	9077	NM_004675	DIRAS3	6.21228	-0.00221258	4.25964e-11
GO:0006139	nucleobase-containing compound metabolic process	0.998567	65	9077	NM_004675	DIRAS3	6.21228	-0.00221258	4.25964e-11
GO:0034641	cellular nitrogen compound metabolic process	0.998567	75	9077	NM_004675	DIRAS3	6.21228	-0.00221258	4.25964e-11
GO:0006725	cellular aromatic compound metabolic process	1	67	9077	NM_004675	DIRAS3	6.21228	-0.00221258	4.25964e-11
GO:0046483	heterocycle metabolic process	1	66	9077	NM_004675	DIRAS3	6.21228	-0.00221258	4.25964e-11
GO:0071704	organic substance metabolic process	1	134	9077	NM_004675	DIRAS3	6.21228	-0.00221258	4.25964e-11
GO:0003674	molecular_function	1	249	9077	NM_004675	DIRAS3	6.21228	-0.00221258	4.25964e-11
GO:1901360	organic cyclic compound metabolic process	1	68	9077	NM_004675	DIRAS3	6.21228	-0.00221258	4.25964e-11
GO:0010467	gene expression	1	62	9077	NM_004675	DIRAS3	6.21228	-0.00221258	4.25964e-11
GO:0044238	primary metabolic process	1	129	9077	NM_004675	DIRAS3	6.21228	-0.00221258	4.25964e-11
GO:0044237	cellular metabolic process	1	130	9077	NM_004675	DIRAS3	6.21228	-0.00221258	4.25964e-11
GO:0044260	cellular macromolecule metabolic process	1	97	9077	NM_004675	DIRAS3	6.21228	-0.00221258	4.25964e-11
GO:0008152	metabolic process	1	140	9077	NM_004675	DIRAS3	6.21228	-0.00221258	4.25964e-11
GO:0008150	biological_process	1	245	9077	NM_004675	DIRAS3	6.21228	-0.00221258	4.25964e-11
GO:0005575	cellular_component	1	259	9077	NM_004675	DIRAS3	6.21228	-0.00221258	4.25964e-11
GO:0040029	regulation of gene expression, epigenetic	1	3	9077	NM_004675	DIRAS3	6.21228	-0.00221258	4.25964e-11
GO:0048856	anatomical structure development	0.123761	107	54457	NM_001168474,NM_024885	TAF7L	6.04999	0.723294	1.25884e-11
GO:0030154	cell differentiation	0.259693	78	54457	NM_001168474,NM_024885	TAF7L	6.04999	0.723294	1.25884e-11
GO:0032501	multicellular organismal process	0.315514	127	54457	NM_001168474,NM_024885	TAF7L	6.04999	0.723294	1.25884e-11
GO:0032502	developmental process	0.318807	108	54457	NM_001168474,NM_024885	TAF7L	6.04999	0.723294	1.25884e-11
GO:0048869	cellular developmental process	0.318807	79	54457	NM_001168474,NM_024885	TAF7L	6.04999	0.723294	1.25884e-11
GO:0007275	multicellular organism development	0.318807	95	54457	NM_001168474,NM_024885	TAF7L	6.04999	0.723294	1.25884e-11
GO:0016591	RNA polymerase II, holoenzyme	0.351393	4	54457	NM_001168474,NM_024885	TAF7L	6.04999	0.723294	1.25884e-11
GO:0048518	positive regulation of biological process	0.354037	101	54457	NM_001168474,NM_024885	TAF7L	6.04999	0.723294	1.25884e-11
GO:0000428	DNA-directed RNA polymerase complex	0.393862	4	54457	NM_001168474,NM_024885	TAF7L	6.04999	0.723294	1.25884e-11
GO:0055029	nuclear DNA-directed RNA polymerase complex	0.393862	4	54457	NM_001168474,NM_024885	TAF7L	6.04999	0.723294	1.25884e-11
GO:0030880	RNA polymerase complex	0.414737	4	54457	NM_001168474,NM_024885	TAF7L	6.04999	0.723294	1.25884e-11
GO:0007276	gamete generation	0.428599	15	54457	NM_001168474,NM_024885	TAF7L	6.04999	0.723294	1.25884e-11
GO:0051704	multi-organism process	0.451798	51	54457	NM_001168474,NM_024885	TAF7L	6.04999	0.723294	1.25884e-11
GO:0048232	male gamete generation	0.461072	12	54457	NM_001168474,NM_024885	TAF7L	6.04999	0.723294	1.25884e-11
GO:0065007	biological regulation	0.466981	181	54457	NM_001168474,NM_024885	TAF7L	6.04999	0.723294	1.25884e-11
GO:0050789	regulation of biological process	0.488431	171	54457	NM_001168474,NM_024885	TAF7L	6.04999	0.723294	1.25884e-11
GO:0048609	multicellular organismal reproductive process	0.488431	16	54457	NM_001168474,NM_024885	TAF7L	6.04999	0.723294	1.25884e-11
GO:0019953	sexual reproduction	0.499776	16	54457	NM_001168474,NM_024885	TAF7L	6.04999	0.723294	1.25884e-11
GO:0032504	multicellular organism reproduction	0.502661	16	54457	NM_001168474,NM_024885	TAF7L	6.04999	0.723294	1.25884e-11
GO:0005669	transcription factor TFIID complex	0.50484	2	54457	NM_001168474,NM_024885	TAF7L	6.04999	0.723294	1.25884e-11
GO:0005667	transcription factor complex	0.50484	8	54457	NM_001168474,NM_024885	TAF7L	6.04999	0.723294	1.25884e-11
GO:0061695	transferase complex, transferring phosphorus-containing groups	0.507026	6	54457	NM_001168474,NM_024885	TAF7L	6.04999	0.723294	1.25884e-11
GO:0005488	binding	0.508288	224	54457	NM_001168474,NM_024885	TAF7L	6.04999	0.723294	1.25884e-11
GO:0048522	positive regulation of cellular process	0.522233	83	54457	NM_001168474,NM_024885	TAF7L	6.04999	0.723294	1.25884e-11
GO:0008134	transcription factor binding	0.543345	12	54457	NM_001168474,NM_024885	TAF7L	6.04999	0.723294	1.25884e-11
GO:0050794	regulation of cellular process	0.545811	158	54457	NM_001168474,NM_024885	TAF7L	6.04999	0.723294	1.25884e-11
GO:0007283	spermatogenesis	0.545934	10	54457	NM_001168474,NM_024885	TAF7L	6.04999	0.723294	1.25884e-11
GO:0006366	transcription by RNA polymerase II	0.551931	38	54457	NM_001168474,NM_024885	TAF7L	6.04999	0.723294	1.25884e-11
GO:0090575	RNA polymerase II transcription factor complex	0.562536	4	54457	NM_001168474,NM_024885	TAF7L	6.04999	0.723294	1.25884e-11
GO:0010604	positive regulation of macromolecule metabolic process	0.588127	51	54457	NM_001168474,NM_024885	TAF7L	6.04999	0.723294	1.25884e-11
GO:0035035	histone acetyltransferase binding	0.595476	1	54457	NM_001168474,NM_024885	TAF7L	6.04999	0.723294	1.25884e-11
GO:0022414	reproductive process	0.599211	23	54457	NM_001168474,NM_024885	TAF7L	6.04999	0.723294	1.25884e-11
GO:0000003	reproduction	0.599211	23	54457	NM_001168474,NM_024885	TAF7L	6.04999	0.723294	1.25884e-11
GO:0006357	regulation of transcription by RNA polymerase II	0.626967	34	54457	NM_001168474,NM_024885	TAF7L	6.04999	0.723294	1.25884e-11
GO:0044703	multi-organism reproductive process	0.631525	16	54457	NM_001168474,NM_024885	TAF7L	6.04999	0.723294	1.25884e-11
GO:0051173	positive regulation of nitrogen compound metabolic process	0.637175	47	54457	NM_001168474,NM_024885	TAF7L	6.04999	0.723294	1.25884e-11
GO:0009893	positive regulation of metabolic process	0.658105	53	54457	NM_001168474,NM_024885	TAF7L	6.04999	0.723294	1.25884e-11
GO:0044798	nuclear transcription factor complex	0.662913	4	54457	NM_001168474,NM_024885	TAF7L	6.04999	0.723294	1.25884e-11
GO:0022607	cellular component assembly	0.688882	43	54457	NM_001168474,NM_024885	TAF7L	6.04999	0.723294	1.25884e-11
GO:0051123	RNA polymerase II preinitiation complex assembly	0.699456	1	54457	NM_001168474,NM_024885	TAF7L	6.04999	0.723294	1.25884e-11
GO:0010557	positive regulation of macromolecule biosynthetic process	0.720552	27	54457	NM_001168474,NM_024885	TAF7L	6.04999	0.723294	1.25884e-11
GO:0031325	positive regulation of cellular metabolic process	0.720552	47	54457	NM_001168474,NM_024885	TAF7L	6.04999	0.723294	1.25884e-11
GO:0140110	transcription regulator activity	0.721022	24	54457	NM_001168474,NM_024885	TAF7L	6.04999	0.723294	1.25884e-11
GO:0031328	positive regulation of cellular biosynthetic process	0.732033	28	54457	NM_001168474,NM_024885	TAF7L	6.04999	0.723294	1.25884e-11
GO:0006352	DNA-templated transcription, initiation	0.735589	4	54457	NM_001168474,NM_024885	TAF7L	6.04999	0.723294	1.25884e-11
GO:0044464	cell part	0.737846	235	54457	NM_001168474,NM_024885	TAF7L	6.04999	0.723294	1.25884e-11
GO:0009891	positive regulation of biosynthetic process	0.758497	28	54457	NM_001168474,NM_024885	TAF7L	6.04999	0.723294	1.25884e-11
GO:0006367	transcription initiation from RNA polymerase II promoter	0.761214	3	54457	NM_001168474,NM_024885	TAF7L	6.04999	0.723294	1.25884e-11
GO:0070897	transcription preinitiation complex assembly	0.768986	1	54457	NM_001168474,NM_024885	TAF7L	6.04999	0.723294	1.25884e-11
GO:0005623	cell	0.785824	235	54457	NM_001168474,NM_024885	TAF7L	6.04999	0.723294	1.25884e-11
GO:0044085	cellular component biogenesis	0.79028	44	54457	NM_001168474,NM_024885	TAF7L	6.04999	0.723294	1.25884e-11
GO:0009987	cellular process	0.790919	221	54457	NM_001168474,NM_024885	TAF7L	6.04999	0.723294	1.25884e-11
GO:0043933	protein-containing complex subunit organization	0.8041	29	54457	NM_001168474,NM_024885	TAF7L	6.04999	0.723294	1.25884e-11
GO:0016043	cellular component organization	0.810341	87	54457	NM_001168474,NM_024885	TAF7L	6.04999	0.723294	1.25884e-11
GO:0001067	regulatory region nucleic acid binding	0.811594	12	54457	NM_001168474,NM_024885	TAF7L	6.04999	0.723294	1.25884e-11
GO:0044212	transcription regulatory region DNA binding	0.811594	12	54457	NM_001168474,NM_024885	TAF7L	6.04999	0.723294	1.25884e-11
GO:0005515	protein binding	0.812476	172	54457	NM_001168474,NM_024885	TAF7L	6.04999	0.723294	1.25884e-11
GO:0003713	transcription coactivator activity	0.812476	4	54457	NM_001168474,NM_024885	TAF7L	6.04999	0.723294	1.25884e-11
GO:0003712	transcription coregulator activity	0.816314	7	54457	NM_001168474,NM_024885	TAF7L	6.04999	0.723294	1.25884e-11
GO:0034622	cellular protein-containing complex assembly	0.835265	14	54457	NM_001168474,NM_024885	TAF7L	6.04999	0.723294	1.25884e-11
GO:0043226	organelle	0.84948	186	54457	NM_001168474,NM_024885	TAF7L	6.04999	0.723294	1.25884e-11
GO:0065003	protein-containing complex assembly	0.87072	23	54457	NM_001168474,NM_024885	TAF7L	6.04999	0.723294	1.25884e-11
GO:0071840	cellular component organization or biogenesis	0.871042	87	54457	NM_001168474,NM_024885	TAF7L	6.04999	0.723294	1.25884e-11
GO:1903508	positive regulation of nucleic acid-templated transcription	0.875445	20	54457	NM_001168474,NM_024885	TAF7L	6.04999	0.723294	1.25884e-11
GO:1902680	positive regulation of RNA biosynthetic process	0.875683	20	54457	NM_001168474,NM_024885	TAF7L	6.04999	0.723294	1.25884e-11
GO:0051254	positive regulation of RNA metabolic process	0.879859	21	54457	NM_001168474,NM_024885	TAF7L	6.04999	0.723294	1.25884e-11
GO:0045935	positive regulation of nucleobase-containing compound metabolic process	0.883331	23	54457	NM_001168474,NM_024885	TAF7L	6.04999	0.723294	1.25884e-11
GO:0006351	transcription, DNA-templated	0.886894	46	54457	NM_001168474,NM_024885	TAF7L	6.04999	0.723294	1.25884e-11
GO:0051171	regulation of nitrogen compound metabolic process	0.895327	76	54457	NM_001168474,NM_024885	TAF7L	6.04999	0.723294	1.25884e-11
GO:1903506	regulation of nucleic acid-templated transcription	0.900734	44	54457	NM_001168474,NM_024885	TAF7L	6.04999	0.723294	1.25884e-11
GO:0006355	regulation of transcription, DNA-templated	0.902344	43	54457	NM_001168474,NM_024885	TAF7L	6.04999	0.723294	1.25884e-11
GO:0097659	nucleic acid-templated transcription	0.902563	46	54457	NM_001168474,NM_024885	TAF7L	6.04999	0.723294	1.25884e-11
GO:2001141	regulation of RNA biosynthetic process	0.902563	44	54457	NM_001168474,NM_024885	TAF7L	6.04999	0.723294	1.25884e-11
GO:0032774	RNA biosynthetic process	0.908486	46	54457	NM_001168474,NM_024885	TAF7L	6.04999	0.723294	1.25884e-11
GO:0018130	heterocycle biosynthetic process	0.908866	53	54457	NM_001168474,NM_024885	TAF7L	6.04999	0.723294	1.25884e-11
GO:0051252	regulation of RNA metabolic process	0.909941	47	54457	NM_001168474,NM_024885	TAF7L	6.04999	0.723294	1.25884e-11
GO:0034654	nucleobase-containing compound biosynthetic process	0.911455	52	54457	NM_001168474,NM_024885	TAF7L	6.04999	0.723294	1.25884e-11
GO:0019438	aromatic compound biosynthetic process	0.911455	53	54457	NM_001168474,NM_024885	TAF7L	6.04999	0.723294	1.25884e-11
GO:1901363	heterocyclic compound binding	0.913645	79	54457	NM_001168474,NM_024885	TAF7L	6.04999	0.723294	1.25884e-11
GO:0010556	regulation of macromolecule biosynthetic process	0.916979	51	54457	NM_001168474,NM_024885	TAF7L	6.04999	0.723294	1.25884e-11
GO:0019219	regulation of nucleobase-containing compound metabolic process	0.922642	50	54457	NM_001168474,NM_024885	TAF7L	6.04999	0.723294	1.25884e-11
GO:0080090	regulation of primary metabolic process	0.928806	77	54457	NM_001168474,NM_024885	TAF7L	6.04999	0.723294	1.25884e-11
GO:0097159	organic cyclic compound binding	0.933556	79	54457	NM_001168474,NM_024885	TAF7L	6.04999	0.723294	1.25884e-11
GO:1901362	organic cyclic compound biosynthetic process	0.936404	54	54457	NM_001168474,NM_024885	TAF7L	6.04999	0.723294	1.25884e-11
GO:2000112	regulation of cellular macromolecule biosynthetic process	0.941013	48	54457	NM_001168474,NM_024885	TAF7L	6.04999	0.723294	1.25884e-11
GO:0019899	enzyme binding	0.952756	24	54457	NM_001168474,NM_024885	TAF7L	6.04999	0.723294	1.25884e-11
GO:0031323	regulation of cellular metabolic process	0.953894	78	54457	NM_001168474,NM_024885	TAF7L	6.04999	0.723294	1.25884e-11
GO:0031326	regulation of cellular biosynthetic process	0.955849	51	54457	NM_001168474,NM_024885	TAF7L	6.04999	0.723294	1.25884e-11
GO:0009889	regulation of biosynthetic process	0.957163	52	54457	NM_001168474,NM_024885	TAF7L	6.04999	0.723294	1.25884e-11
GO:0003677	DNA binding	0.964772	27	54457	NM_001168474,NM_024885	TAF7L	6.04999	0.723294	1.25884e-11
GO:0010468	regulation of gene expression	0.974896	55	54457	NM_001168474,NM_024885	TAF7L	6.04999	0.723294	1.25884e-11
GO:0060255	regulation of macromolecule metabolic process	0.978397	77	54457	NM_001168474,NM_024885	TAF7L	6.04999	0.723294	1.25884e-11
GO:0044451	nucleoplasm part	0.992398	12	54457	NM_001168474,NM_024885	TAF7L	6.04999	0.723294	1.25884e-11
GO:0006807	nitrogen compound metabolic process	0.993514	125	54457	NM_001168474,NM_024885	TAF7L	6.04999	0.723294	1.25884e-11
GO:0005737	cytoplasm	0.996821	151	54457	NM_001168474,NM_024885	TAF7L	6.04999	0.723294	1.25884e-11
GO:0009059	macromolecule biosynthetic process	0.997276	58	54457	NM_001168474,NM_024885	TAF7L	6.04999	0.723294	1.25884e-11
GO:0044271	cellular nitrogen compound biosynthetic process	0.997276	56	54457	NM_001168474,NM_024885	TAF7L	6.04999	0.723294	1.25884e-11
GO:0043170	macromolecule metabolic process	0.997746	117	54457	NM_001168474,NM_024885	TAF7L	6.04999	0.723294	1.25884e-11
GO:0019222	regulation of metabolic process	0.997968	81	54457	NM_001168474,NM_024885	TAF7L	6.04999	0.723294	1.25884e-11
GO:0016070	RNA metabolic process	0.997968	52	54457	NM_001168474,NM_024885	TAF7L	6.04999	0.723294	1.25884e-11
GO:0043229	intracellular organelle	0.998354	167	54457	NM_001168474,NM_024885	TAF7L	6.04999	0.723294	1.25884e-11
GO:0043227	membrane-bounded organelle	0.998354	163	54457	NM_001168474,NM_024885	TAF7L	6.04999	0.723294	1.25884e-11
GO:0006139	nucleobase-containing compound metabolic process	0.998567	65	54457	NM_001168474,NM_024885	TAF7L	6.04999	0.723294	1.25884e-11
GO:0034641	cellular nitrogen compound metabolic process	0.998567	75	54457	NM_001168474,NM_024885	TAF7L	6.04999	0.723294	1.25884e-11
GO:0065004	protein-DNA complex assembly	0.999462	1	54457	NM_001168474,NM_024885	TAF7L	6.04999	0.723294	1.25884e-11
GO:0006725	cellular aromatic compound metabolic process	1	67	54457	NM_001168474,NM_024885	TAF7L	6.04999	0.723294	1.25884e-11
GO:0046483	heterocycle metabolic process	1	66	54457	NM_001168474,NM_024885	TAF7L	6.04999	0.723294	1.25884e-11
GO:0005654	nucleoplasm	1	30	54457	NM_001168474,NM_024885	TAF7L	6.04999	0.723294	1.25884e-11
GO:0005622	intracellular	1	187	54457	NM_001168474,NM_024885	TAF7L	6.04999	0.723294	1.25884e-11
GO:0005634	nucleus	1	83	54457	NM_001168474,NM_024885	TAF7L	6.04999	0.723294	1.25884e-11
GO:0071704	organic substance metabolic process	1	134	54457	NM_001168474,NM_024885	TAF7L	6.04999	0.723294	1.25884e-11
GO:0032991	protein-containing complex	1	65	54457	NM_001168474,NM_024885	TAF7L	6.04999	0.723294	1.25884e-11
GO:1990234	transferase complex	1	7	54457	NM_001168474,NM_024885	TAF7L	6.04999	0.723294	1.25884e-11
GO:0003676	nucleic acid binding	1	39	54457	NM_001168474,NM_024885	TAF7L	6.04999	0.723294	1.25884e-11
GO:0003674	molecular_function	1	249	54457	NM_001168474,NM_024885	TAF7L	6.04999	0.723294	1.25884e-11
GO:0071824	protein-DNA complex subunit organization	1	1	54457	NM_001168474,NM_024885	TAF7L	6.04999	0.723294	1.25884e-11
GO:1902494	catalytic complex	1	9	54457	NM_001168474,NM_024885	TAF7L	6.04999	0.723294	1.25884e-11
GO:1901576	organic substance biosynthetic process	1	67	54457	NM_001168474,NM_024885	TAF7L	6.04999	0.723294	1.25884e-11
GO:1901360	organic cyclic compound metabolic process	1	68	54457	NM_001168474,NM_024885	TAF7L	6.04999	0.723294	1.25884e-11
GO:0034645	cellular macromolecule biosynthetic process	1	55	54457	NM_001168474,NM_024885	TAF7L	6.04999	0.723294	1.25884e-11
GO:0043231	intracellular membrane-bounded organelle	1	131	54457	NM_001168474,NM_024885	TAF7L	6.04999	0.723294	1.25884e-11
GO:0044249	cellular biosynthetic process	1	67	54457	NM_001168474,NM_024885	TAF7L	6.04999	0.723294	1.25884e-11
GO:0043233	organelle lumen	1	55	54457	NM_001168474,NM_024885	TAF7L	6.04999	0.723294	1.25884e-11
GO:0010467	gene expression	1	62	54457	NM_001168474,NM_024885	TAF7L	6.04999	0.723294	1.25884e-11
GO:0044422	organelle part	1	122	54457	NM_001168474,NM_024885	TAF7L	6.04999	0.723294	1.25884e-11
GO:0044424	intracellular part	1	187	54457	NM_001168474,NM_024885	TAF7L	6.04999	0.723294	1.25884e-11
GO:0044428	nuclear part	1	46	54457	NM_001168474,NM_024885	TAF7L	6.04999	0.723294	1.25884e-11
GO:0044238	primary metabolic process	1	129	54457	NM_001168474,NM_024885	TAF7L	6.04999	0.723294	1.25884e-11
GO:0031981	nuclear lumen	1	40	54457	NM_001168474,NM_024885	TAF7L	6.04999	0.723294	1.25884e-11
GO:0044237	cellular metabolic process	1	130	54457	NM_001168474,NM_024885	TAF7L	6.04999	0.723294	1.25884e-11
GO:0031974	membrane-enclosed lumen	1	55	54457	NM_001168474,NM_024885	TAF7L	6.04999	0.723294	1.25884e-11
GO:0044260	cellular macromolecule metabolic process	1	97	54457	NM_001168474,NM_024885	TAF7L	6.04999	0.723294	1.25884e-11
GO:0008152	metabolic process	1	140	54457	NM_001168474,NM_024885	TAF7L	6.04999	0.723294	1.25884e-11
GO:0008150	biological_process	1	245	54457	NM_001168474,NM_024885	TAF7L	6.04999	0.723294	1.25884e-11
GO:0005575	cellular_component	1	259	54457	NM_001168474,NM_024885	TAF7L	6.04999	0.723294	1.25884e-11
GO:0044446	intracellular organelle part	1	115	54457	NM_001168474,NM_024885	TAF7L	6.04999	0.723294	1.25884e-11
GO:0009058	biosynthetic process	1	70	54457	NM_001168474,NM_024885	TAF7L	6.04999	0.723294	1.25884e-11
GO:0090304	nucleic acid metabolic process	1	57	54457	NM_001168474,NM_024885	TAF7L	6.04999	0.723294	1.25884e-11
GO:0070013	intracellular organelle lumen	1	55	54457	NM_001168474,NM_024885	TAF7L	6.04999	0.723294	1.25884e-11
GO:0022610	biological adhesion	0.00394697	42	56114	NM_018912,NM_031993	PCDHGA1	5.99682	-1.08225	0.00208638
GO:0007155	cell adhesion	0.00394697	42	56114	NM_018912,NM_031993	PCDHGA1	5.99682	-1.08225	0.00208638
GO:0044459	plasma membrane part	0.0787421	63	56114	NM_018912,NM_031993	PCDHGA1	5.99682	-1.08225	0.00208638
GO:0005887	integral component of plasma membrane	0.0787421	40	56114	NM_018912,NM_031993	PCDHGA1	5.99682	-1.08225	0.00208638
GO:0071944	cell periphery	0.0787421	104	56114	NM_018912,NM_031993	PCDHGA1	5.99682	-1.08225	0.00208638
GO:0031226	intrinsic component of plasma membrane	0.108393	40	56114	NM_018912,NM_031993	PCDHGA1	5.99682	-1.08225	0.00208638
GO:0005886	plasma membrane	0.191856	99	56114	NM_018912,NM_031993	PCDHGA1	5.99682	-1.08225	0.00208638
GO:0007156	homophilic cell adhesion via plasma membrane adhesion molecules	0.248887	8	56114	NM_018912,NM_031993	PCDHGA1	5.99682	-1.08225	0.00208638
GO:0098609	cell-cell adhesion	0.259693	22	56114	NM_018912,NM_031993	PCDHGA1	5.99682	-1.08225	0.00208638
GO:0098742	cell-cell adhesion via plasma-membrane adhesion molecules	0.319164	9	56114	NM_018912,NM_031993	PCDHGA1	5.99682	-1.08225	0.00208638
GO:0031224	intrinsic component of membrane	0.335056	94	56114	NM_018912,NM_031993	PCDHGA1	5.99682	-1.08225	0.00208638
GO:0016021	integral component of membrane	0.335056	92	56114	NM_018912,NM_031993	PCDHGA1	5.99682	-1.08225	0.00208638
GO:0005509	calcium ion binding	0.359555	19	56114	NM_018912,NM_031993	PCDHGA1	5.99682	-1.08225	0.00208638
GO:0043167	ion binding	0.484031	95	56114	NM_018912,NM_031993	PCDHGA1	5.99682	-1.08225	0.00208638
GO:0005488	binding	0.508288	224	56114	NM_018912,NM_031993	PCDHGA1	5.99682	-1.08225	0.00208638
GO:0044425	membrane part	0.582779	105	56114	NM_018912,NM_031993	PCDHGA1	5.99682	-1.08225	0.00208638
GO:0046872	metal ion binding	0.639201	60	56114	NM_018912,NM_031993	PCDHGA1	5.99682	-1.08225	0.00208638
GO:0043169	cation binding	0.700489	60	56114	NM_018912,NM_031993	PCDHGA1	5.99682	-1.08225	0.00208638
GO:0016020	membrane	0.70116	136	56114	NM_018912,NM_031993	PCDHGA1	5.99682	-1.08225	0.00208638
GO:0044464	cell part	0.737846	235	56114	NM_018912,NM_031993	PCDHGA1	5.99682	-1.08225	0.00208638
GO:0005623	cell	0.785824	235	56114	NM_018912,NM_031993	PCDHGA1	5.99682	-1.08225	0.00208638
GO:0003674	molecular_function	1	249	56114	NM_018912,NM_031993	PCDHGA1	5.99682	-1.08225	0.00208638
GO:0008150	biological_process	1	245	56114	NM_018912,NM_031993	PCDHGA1	5.99682	-1.08225	0.00208638
GO:0005575	cellular_component	1	259	56114	NM_018912,NM_031993	PCDHGA1	5.99682	-1.08225	0.00208638
GO:0044459	plasma membrane part	0.0787421	63	83756	NM_152228	TAS1R3	5.91206	0.830394	1.04679e-05
GO:0005887	integral component of plasma membrane	0.0787421	40	83756	NM_152228	TAS1R3	5.91206	0.830394	1.04679e-05
GO:0071944	cell periphery	0.0787421	104	83756	NM_152228	TAS1R3	5.91206	0.830394	1.04679e-05
GO:0031226	intrinsic component of plasma membrane	0.108393	40	83756	NM_152228	TAS1R3	5.91206	0.830394	1.04679e-05
GO:0005886	plasma membrane	0.191856	99	83756	NM_152228	TAS1R3	5.91206	0.830394	1.04679e-05
GO:1903767	sweet taste receptor complex	0.28233	1	83756	NM_152228	TAS1R3	5.91206	0.830394	1.04679e-05
GO:1903768	taste receptor complex	0.28233	1	83756	NM_152228	TAS1R3	5.91206	0.830394	1.04679e-05
GO:0032501	multicellular organismal process	0.315514	127	83756	NM_152228	TAS1R3	5.91206	0.830394	1.04679e-05
GO:0031224	intrinsic component of membrane	0.335056	94	83756	NM_152228	TAS1R3	5.91206	0.830394	1.04679e-05
GO:0016021	integral component of membrane	0.335056	92	83756	NM_152228	TAS1R3	5.91206	0.830394	1.04679e-05
GO:0001582	detection of chemical stimulus involved in sensory perception of sweet taste	0.337514	1	83756	NM_152228	TAS1R3	5.91206	0.830394	1.04679e-05
GO:0033041	sweet taste receptor activity	0.359555	1	83756	NM_152228	TAS1R3	5.91206	0.830394	1.04679e-05
GO:0050896	response to stimulus	0.407879	142	83756	NM_152228	TAS1R3	5.91206	0.830394	1.04679e-05
GO:0050916	sensory perception of sweet taste	0.451798	1	83756	NM_152228	TAS1R3	5.91206	0.830394	1.04679e-05
GO:0050917	sensory perception of umami taste	0.451798	1	83756	NM_152228	TAS1R3	5.91206	0.830394	1.04679e-05
GO:0060089	molecular transducer activity	0.459952	27	83756	NM_152228	TAS1R3	5.91206	0.830394	1.04679e-05
GO:0065007	biological regulation	0.466981	181	83756	NM_152228	TAS1R3	5.91206	0.830394	1.04679e-05
GO:0050789	regulation of biological process	0.488431	171	83756	NM_152228	TAS1R3	5.91206	0.830394	1.04679e-05
GO:0007186	G protein-coupled receptor signaling pathway	0.488431	24	83756	NM_152228	TAS1R3	5.91206	0.830394	1.04679e-05
GO:0038023	signaling receptor activity	0.501471	25	83756	NM_152228	TAS1R3	5.91206	0.830394	1.04679e-05
GO:0042221	response to chemical	0.501762	75	83756	NM_152228	TAS1R3	5.91206	0.830394	1.04679e-05
GO:0005488	binding	0.508288	224	83756	NM_152228	TAS1R3	5.91206	0.830394	1.04679e-05
GO:0023052	signaling	0.508741	100	83756	NM_152228	TAS1R3	5.91206	0.830394	1.04679e-05
GO:0007154	cell communication	0.514962	100	83756	NM_152228	TAS1R3	5.91206	0.830394	1.04679e-05
GO:0004888	transmembrane signaling receptor activity	0.521801	21	83756	NM_152228	TAS1R3	5.91206	0.830394	1.04679e-05
GO:0046983	protein dimerization activity	0.543211	22	83756	NM_152228	TAS1R3	5.91206	0.830394	1.04679e-05
GO:0050794	regulation of cellular process	0.545811	158	83756	NM_152228	TAS1R3	5.91206	0.830394	1.04679e-05
GO:0046982	protein heterodimerization activity	0.555622	9	83756	NM_152228	TAS1R3	5.91206	0.830394	1.04679e-05
GO:0044425	membrane part	0.582779	105	83756	NM_152228	TAS1R3	5.91206	0.830394	1.04679e-05
GO:0008527	taste receptor activity	0.583481	1	83756	NM_152228	TAS1R3	5.91206	0.830394	1.04679e-05
GO:0007165	signal transduction	0.631525	89	83756	NM_152228	TAS1R3	5.91206	0.830394	1.04679e-05
GO:0016020	membrane	0.70116	136	83756	NM_152228	TAS1R3	5.91206	0.830394	1.04679e-05
GO:0004930	G protein-coupled receptor activity	0.70454	12	83756	NM_152228	TAS1R3	5.91206	0.830394	1.04679e-05
GO:0050912	detection of chemical stimulus involved in sensory perception of taste	0.720552	1	83756	NM_152228	TAS1R3	5.91206	0.830394	1.04679e-05
GO:0003008	system process	0.726744	31	83756	NM_152228	TAS1R3	5.91206	0.830394	1.04679e-05
GO:0044464	cell part	0.737846	235	83756	NM_152228	TAS1R3	5.91206	0.830394	1.04679e-05
GO:0051716	cellular response to stimulus	0.768986	105	83756	NM_152228	TAS1R3	5.91206	0.830394	1.04679e-05
GO:0007600	sensory perception	0.77773	13	83756	NM_152228	TAS1R3	5.91206	0.830394	1.04679e-05
GO:0005623	cell	0.785824	235	83756	NM_152228	TAS1R3	5.91206	0.830394	1.04679e-05
GO:0009987	cellular process	0.790919	221	83756	NM_152228	TAS1R3	5.91206	0.830394	1.04679e-05
GO:0043235	receptor complex	0.797501	7	83756	NM_152228	TAS1R3	5.91206	0.830394	1.04679e-05
GO:0050909	sensory perception of taste	0.8041	1	83756	NM_152228	TAS1R3	5.91206	0.830394	1.04679e-05
GO:0005515	protein binding	0.812476	172	83756	NM_152228	TAS1R3	5.91206	0.830394	1.04679e-05
GO:0051606	detection of stimulus	0.854943	8	83756	NM_152228	TAS1R3	5.91206	0.830394	1.04679e-05
GO:0050877	nervous system process	0.883729	17	83756	NM_152228	TAS1R3	5.91206	0.830394	1.04679e-05
GO:0009593	detection of chemical stimulus	0.96404	4	83756	NM_152228	TAS1R3	5.91206	0.830394	1.04679e-05
GO:0007606	sensory perception of chemical stimulus	0.972201	4	83756	NM_152228	TAS1R3	5.91206	0.830394	1.04679e-05
GO:0050906	detection of stimulus involved in sensory perception	0.974477	4	83756	NM_152228	TAS1R3	5.91206	0.830394	1.04679e-05
GO:0050907	detection of chemical stimulus involved in sensory perception	0.990207	3	83756	NM_152228	TAS1R3	5.91206	0.830394	1.04679e-05
GO:0032991	protein-containing complex	1	65	83756	NM_152228	TAS1R3	5.91206	0.830394	1.04679e-05
GO:0003674	molecular_function	1	249	83756	NM_152228	TAS1R3	5.91206	0.830394	1.04679e-05
GO:0008150	biological_process	1	245	83756	NM_152228	TAS1R3	5.91206	0.830394	1.04679e-05
GO:0005575	cellular_component	1	259	83756	NM_152228	TAS1R3	5.91206	0.830394	1.04679e-05
GO:0044421	extracellular region part	0.507026	58	100302174	NR_031707	MIR1307	5.46183	-2.62803	0.00360791
GO:0005615	extracellular space	0.602611	53	100302174	NR_031707	MIR1307	5.46183	-2.62803	0.00360791
GO:0005576	extracellular region	0.672856	65	100302174	NR_031707	MIR1307	5.46183	-2.62803	0.00360791
GO:0005575	cellular_component	1	259	100302174	NR_031707	MIR1307	5.46183	-2.62803	0.00360791
GO:0050776	regulation of immune response	0.0668519	31	3078	NM_002113	CFHR1	5.25156	-1.8329	2.27513e-05
GO:0002697	regulation of immune effector process	0.0668519	17	3078	NM_002113	CFHR1	5.25156	-1.8329	2.27513e-05
GO:0002684	positive regulation of immune system process	0.100764	31	3078	NM_002113	CFHR1	5.25156	-1.8329	2.27513e-05
GO:0002252	immune effector process	0.113814	32	3078	NM_002113	CFHR1	5.25156	-1.8329	2.27513e-05
GO:0002682	regulation of immune system process	0.253062	37	3078	NM_002113	CFHR1	5.25156	-1.8329	2.27513e-05
GO:0030449	regulation of complement activation	0.259693	6	3078	NM_002113	CFHR1	5.25156	-1.8329	2.27513e-05
GO:0050778	positive regulation of immune response	0.259693	23	3078	NM_002113	CFHR1	5.25156	-1.8329	2.27513e-05
GO:0006956	complement activation	0.259693	8	3078	NM_002113	CFHR1	5.25156	-1.8329	2.27513e-05
GO:0006955	immune response	0.293573	46	3078	NM_002113	CFHR1	5.25156	-1.8329	2.27513e-05
GO:0002253	activation of immune response	0.318807	18	3078	NM_002113	CFHR1	5.25156	-1.8329	2.27513e-05
GO:0006959	humoral immune response	0.318807	11	3078	NM_002113	CFHR1	5.25156	-1.8329	2.27513e-05
GO:0002920	regulation of humoral immune response	0.318807	6	3078	NM_002113	CFHR1	5.25156	-1.8329	2.27513e-05
GO:0019835	cytolysis	0.337514	3	3078	NM_002113	CFHR1	5.25156	-1.8329	2.27513e-05
GO:0048583	regulation of response to stimulus	0.337514	74	3078	NM_002113	CFHR1	5.25156	-1.8329	2.27513e-05
GO:0048518	positive regulation of biological process	0.354037	101	3078	NM_002113	CFHR1	5.25156	-1.8329	2.27513e-05
GO:0048584	positive regulation of response to stimulus	0.379834	45	3078	NM_002113	CFHR1	5.25156	-1.8329	2.27513e-05
GO:0002376	immune system process	0.395003	55	3078	NM_002113	CFHR1	5.25156	-1.8329	2.27513e-05
GO:0050896	response to stimulus	0.407879	142	3078	NM_002113	CFHR1	5.25156	-1.8329	2.27513e-05
GO:0051100	negative regulation of binding	0.461072	5	3078	NM_002113	CFHR1	5.25156	-1.8329	2.27513e-05
GO:0065007	biological regulation	0.466981	181	3078	NM_002113	CFHR1	5.25156	-1.8329	2.27513e-05
GO:0050789	regulation of biological process	0.488431	171	3078	NM_002113	CFHR1	5.25156	-1.8329	2.27513e-05
GO:0045919	positive regulation of cytolysis	0.50365	1	3078	NM_002113	CFHR1	5.25156	-1.8329	2.27513e-05
GO:0044421	extracellular region part	0.507026	58	3078	NM_002113	CFHR1	5.25156	-1.8329	2.27513e-05
GO:0005488	binding	0.508288	224	3078	NM_002113	CFHR1	5.25156	-1.8329	2.27513e-05
GO:0048522	positive regulation of cellular process	0.522233	83	3078	NM_002113	CFHR1	5.25156	-1.8329	2.27513e-05
GO:0042268	regulation of cytolysis	0.541626	1	3078	NM_002113	CFHR1	5.25156	-1.8329	2.27513e-05
GO:0046983	protein dimerization activity	0.543211	22	3078	NM_002113	CFHR1	5.25156	-1.8329	2.27513e-05
GO:0050794	regulation of cellular process	0.545811	158	3078	NM_002113	CFHR1	5.25156	-1.8329	2.27513e-05
GO:0046982	protein heterodimerization activity	0.555622	9	3078	NM_002113	CFHR1	5.25156	-1.8329	2.27513e-05
GO:0051098	regulation of binding	0.593308	7	3078	NM_002113	CFHR1	5.25156	-1.8329	2.27513e-05
GO:0005615	extracellular space	0.602611	53	3078	NM_002113	CFHR1	5.25156	-1.8329	2.27513e-05
GO:0072562	blood microparticle	0.633649	3	3078	NM_002113	CFHR1	5.25156	-1.8329	2.27513e-05
GO:0042803	protein homodimerization activity	0.638583	13	3078	NM_002113	CFHR1	5.25156	-1.8329	2.27513e-05
GO:0065009	regulation of molecular function	0.645156	44	3078	NM_002113	CFHR1	5.25156	-1.8329	2.27513e-05
GO:0005576	extracellular region	0.672856	65	3078	NM_002113	CFHR1	5.25156	-1.8329	2.27513e-05
GO:0042802	identical protein binding	0.688855	25	3078	NM_002113	CFHR1	5.25156	-1.8329	2.27513e-05
GO:0032091	negative regulation of protein binding	0.688882	2	3078	NM_002113	CFHR1	5.25156	-1.8329	2.27513e-05
GO:0009987	cellular process	0.790919	221	3078	NM_002113	CFHR1	5.25156	-1.8329	2.27513e-05
GO:0005515	protein binding	0.812476	172	3078	NM_002113	CFHR1	5.25156	-1.8329	2.27513e-05
GO:0044092	negative regulation of molecular function	0.878167	14	3078	NM_002113	CFHR1	5.25156	-1.8329	2.27513e-05
GO:0043393	regulation of protein binding	0.916828	2	3078	NM_002113	CFHR1	5.25156	-1.8329	2.27513e-05
GO:0032991	protein-containing complex	1	65	3078	NM_002113	CFHR1	5.25156	-1.8329	2.27513e-05
GO:0003674	molecular_function	1	249	3078	NM_002113	CFHR1	5.25156	-1.8329	2.27513e-05
GO:0008150	biological_process	1	245	3078	NM_002113	CFHR1	5.25156	-1.8329	2.27513e-05
GO:0005575	cellular_component	1	259	3078	NM_002113	CFHR1	5.25156	-1.8329	2.27513e-05
GO:0022610	biological adhesion	0.00394697	42	1013	NM_004933	CDH15	5.06694	-1.31348	9.32716e-06
GO:0007155	cell adhesion	0.00394697	42	1013	NM_004933	CDH15	5.06694	-1.31348	9.32716e-06
GO:0009653	anatomical structure morphogenesis	0.0479453	62	1013	NM_004933	CDH15	5.06694	-1.31348	9.32716e-06
GO:0044459	plasma membrane part	0.0787421	63	1013	NM_004933	CDH15	5.06694	-1.31348	9.32716e-06
GO:0071944	cell periphery	0.0787421	104	1013	NM_004933	CDH15	5.06694	-1.31348	9.32716e-06
GO:0048856	anatomical structure development	0.123761	107	1013	NM_004933	CDH15	5.06694	-1.31348	9.32716e-06
GO:0032989	cellular component morphogenesis	0.188075	29	1013	NM_004933	CDH15	5.06694	-1.31348	9.32716e-06
GO:0005886	plasma membrane	0.191856	99	1013	NM_004933	CDH15	5.06694	-1.31348	9.32716e-06
GO:0098797	plasma membrane protein complex	0.235356	17	1013	NM_004933	CDH15	5.06694	-1.31348	9.32716e-06
GO:0098805	whole membrane	0.235356	34	1013	NM_004933	CDH15	5.06694	-1.31348	9.32716e-06
GO:0016342	catenin complex	0.235356	3	1013	NM_004933	CDH15	5.06694	-1.31348	9.32716e-06
GO:0031982	vesicle	0.235356	69	1013	NM_004933	CDH15	5.06694	-1.31348	9.32716e-06
GO:0007156	homophilic cell adhesion via plasma membrane adhesion molecules	0.248887	8	1013	NM_004933	CDH15	5.06694	-1.31348	9.32716e-06
GO:0030154	cell differentiation	0.259693	78	1013	NM_004933	CDH15	5.06694	-1.31348	9.32716e-06
GO:0098609	cell-cell adhesion	0.259693	22	1013	NM_004933	CDH15	5.06694	-1.31348	9.32716e-06
GO:0019898	extrinsic component of membrane	0.28233	9	1013	NM_004933	CDH15	5.06694	-1.31348	9.32716e-06
GO:0000902	cell morphogenesis	0.315514	25	1013	NM_004933	CDH15	5.06694	-1.31348	9.32716e-06
GO:0032502	developmental process	0.318807	108	1013	NM_004933	CDH15	5.06694	-1.31348	9.32716e-06
GO:0048869	cellular developmental process	0.318807	79	1013	NM_004933	CDH15	5.06694	-1.31348	9.32716e-06
GO:0098742	cell-cell adhesion via plasma-membrane adhesion molecules	0.319164	9	1013	NM_004933	CDH15	5.06694	-1.31348	9.32716e-06
GO:0005912	adherens junction	0.335056	13	1013	NM_004933	CDH15	5.06694	-1.31348	9.32716e-06
GO:0031224	intrinsic component of membrane	0.335056	94	1013	NM_004933	CDH15	5.06694	-1.31348	9.32716e-06
GO:0016021	integral component of membrane	0.335056	92	1013	NM_004933	CDH15	5.06694	-1.31348	9.32716e-06
GO:0051094	positive regulation of developmental process	0.337514	29	1013	NM_004933	CDH15	5.06694	-1.31348	9.32716e-06
GO:0050793	regulation of developmental process	0.337514	50	1013	NM_004933	CDH15	5.06694	-1.31348	9.32716e-06
GO:0009986	cell surface	0.351393	19	1013	NM_004933	CDH15	5.06694	-1.31348	9.32716e-06
GO:0070161	anchoring junction	0.351757	13	1013	NM_004933	CDH15	5.06694	-1.31348	9.32716e-06
GO:0048518	positive regulation of biological process	0.354037	101	1013	NM_004933	CDH15	5.06694	-1.31348	9.32716e-06
GO:0005509	calcium ion binding	0.359555	19	1013	NM_004933	CDH15	5.06694	-1.31348	9.32716e-06
GO:0030054	cell junction	0.387895	25	1013	NM_004933	CDH15	5.06694	-1.31348	9.32716e-06
GO:0008092	cytoskeletal protein binding	0.388983	20	1013	NM_004933	CDH15	5.06694	-1.31348	9.32716e-06
GO:0019897	extrinsic component of plasma membrane	0.393862	5	1013	NM_004933	CDH15	5.06694	-1.31348	9.32716e-06
GO:0031594	neuromuscular junction	0.393862	3	1013	NM_004933	CDH15	5.06694	-1.31348	9.32716e-06
GO:0034332	adherens junction organization	0.407879	5	1013	NM_004933	CDH15	5.06694	-1.31348	9.32716e-06
GO:0098590	plasma membrane region	0.417633	22	1013	NM_004933	CDH15	5.06694	-1.31348	9.32716e-06
GO:0045595	regulation of cell differentiation	0.442801	34	1013	NM_004933	CDH15	5.06694	-1.31348	9.32716e-06
GO:0065007	biological regulation	0.466981	181	1013	NM_004933	CDH15	5.06694	-1.31348	9.32716e-06
GO:0045597	positive regulation of cell differentiation	0.471439	19	1013	NM_004933	CDH15	5.06694	-1.31348	9.32716e-06
GO:0043167	ion binding	0.484031	95	1013	NM_004933	CDH15	5.06694	-1.31348	9.32716e-06
GO:0034330	cell junction organization	0.487763	7	1013	NM_004933	CDH15	5.06694	-1.31348	9.32716e-06
GO:0050789	regulation of biological process	0.488431	171	1013	NM_004933	CDH15	5.06694	-1.31348	9.32716e-06
GO:0044331	cell-cell adhesion mediated by cadherin	0.499776	2	1013	NM_004933	CDH15	5.06694	-1.31348	9.32716e-06
GO:0098857	membrane microdomain	0.501457	7	1013	NM_004933	CDH15	5.06694	-1.31348	9.32716e-06
GO:0045121	membrane raft	0.501457	7	1013	NM_004933	CDH15	5.06694	-1.31348	9.32716e-06
GO:0016339	calcium-dependent cell-cell adhesion via plasma membrane cell adhesion molecules	0.50365	2	1013	NM_004933	CDH15	5.06694	-1.31348	9.32716e-06
GO:0044421	extracellular region part	0.507026	58	1013	NM_004933	CDH15	5.06694	-1.31348	9.32716e-06
GO:0098589	membrane region	0.507026	7	1013	NM_004933	CDH15	5.06694	-1.31348	9.32716e-06
GO:0005488	binding	0.508288	224	1013	NM_004933	CDH15	5.06694	-1.31348	9.32716e-06
GO:0045216	cell-cell junction organization	0.522233	4	1013	NM_004933	CDH15	5.06694	-1.31348	9.32716e-06
GO:0048522	positive regulation of cellular process	0.522233	83	1013	NM_004933	CDH15	5.06694	-1.31348	9.32716e-06
GO:0046983	protein dimerization activity	0.543211	22	1013	NM_004933	CDH15	5.06694	-1.31348	9.32716e-06
GO:0050794	regulation of cellular process	0.545811	158	1013	NM_004933	CDH15	5.06694	-1.31348	9.32716e-06
GO:0005913	cell-cell adherens junction	0.546187	3	1013	NM_004933	CDH15	5.06694	-1.31348	9.32716e-06
GO:0098796	membrane protein complex	0.568489	21	1013	NM_004933	CDH15	5.06694	-1.31348	9.32716e-06
GO:0034329	cell junction assembly	0.577089	5	1013	NM_004933	CDH15	5.06694	-1.31348	9.32716e-06
GO:0044425	membrane part	0.582779	105	1013	NM_004933	CDH15	5.06694	-1.31348	9.32716e-06
GO:0005615	extracellular space	0.602611	53	1013	NM_004933	CDH15	5.06694	-1.31348	9.32716e-06
GO:0012505	endomembrane system	0.621312	66	1013	NM_004933	CDH15	5.06694	-1.31348	9.32716e-06
GO:0050839	cell adhesion molecule binding	0.629365	8	1013	NM_004933	CDH15	5.06694	-1.31348	9.32716e-06
GO:0061061	muscle structure development	0.631525	11	1013	NM_004933	CDH15	5.06694	-1.31348	9.32716e-06
GO:0005911	cell-cell junction	0.634453	8	1013	NM_004933	CDH15	5.06694	-1.31348	9.32716e-06
GO:0042803	protein homodimerization activity	0.638583	13	1013	NM_004933	CDH15	5.06694	-1.31348	9.32716e-06
GO:0046872	metal ion binding	0.639201	60	1013	NM_004933	CDH15	5.06694	-1.31348	9.32716e-06
GO:0005576	extracellular region	0.672856	65	1013	NM_004933	CDH15	5.06694	-1.31348	9.32716e-06
GO:0042802	identical protein binding	0.688855	25	1013	NM_004933	CDH15	5.06694	-1.31348	9.32716e-06
GO:0022607	cellular component assembly	0.688882	43	1013	NM_004933	CDH15	5.06694	-1.31348	9.32716e-06
GO:0043169	cation binding	0.700489	60	1013	NM_004933	CDH15	5.06694	-1.31348	9.32716e-06
GO:0005794	Golgi apparatus	0.70116	23	1013	NM_004933	CDH15	5.06694	-1.31348	9.32716e-06
GO:0016020	membrane	0.70116	136	1013	NM_004933	CDH15	5.06694	-1.31348	9.32716e-06
GO:0042692	muscle cell differentiation	0.710745	6	1013	NM_004933	CDH15	5.06694	-1.31348	9.32716e-06
GO:0051149	positive regulation of muscle cell differentiation	0.715484	2	1013	NM_004933	CDH15	5.06694	-1.31348	9.32716e-06
GO:0044464	cell part	0.737846	235	1013	NM_004933	CDH15	5.06694	-1.31348	9.32716e-06
GO:0007043	cell-cell junction assembly	0.751599	2	1013	NM_004933	CDH15	5.06694	-1.31348	9.32716e-06
GO:0070062	extracellular exosome	0.770714	30	1013	NM_004933	CDH15	5.06694	-1.31348	9.32716e-06
GO:0045202	synapse	0.774067	17	1013	NM_004933	CDH15	5.06694	-1.31348	9.32716e-06
GO:1903561	extracellular vesicle	0.779436	30	1013	NM_004933	CDH15	5.06694	-1.31348	9.32716e-06
GO:0043230	extracellular organelle	0.782718	30	1013	NM_004933	CDH15	5.06694	-1.31348	9.32716e-06
GO:0005623	cell	0.785824	235	1013	NM_004933	CDH15	5.06694	-1.31348	9.32716e-06
GO:0044085	cellular component biogenesis	0.79028	44	1013	NM_004933	CDH15	5.06694	-1.31348	9.32716e-06
GO:0009987	cellular process	0.790919	221	1013	NM_004933	CDH15	5.06694	-1.31348	9.32716e-06
GO:0016043	cellular component organization	0.810341	87	1013	NM_004933	CDH15	5.06694	-1.31348	9.32716e-06
GO:0005515	protein binding	0.812476	172	1013	NM_004933	CDH15	5.06694	-1.31348	9.32716e-06
GO:0043226	organelle	0.84948	186	1013	NM_004933	CDH15	5.06694	-1.31348	9.32716e-06
GO:0051147	regulation of muscle cell differentiation	0.869583	2	1013	NM_004933	CDH15	5.06694	-1.31348	9.32716e-06
GO:0071840	cellular component organization or biogenesis	0.871042	87	1013	NM_004933	CDH15	5.06694	-1.31348	9.32716e-06
GO:0005901	caveola	0.879103	1	1013	NM_004933	CDH15	5.06694	-1.31348	9.32716e-06
GO:0044444	cytoplasmic part	0.919807	129	1013	NM_004933	CDH15	5.06694	-1.31348	9.32716e-06
GO:0044853	plasma membrane raft	0.929056	1	1013	NM_004933	CDH15	5.06694	-1.31348	9.32716e-06
GO:0045296	cadherin binding	0.966659	2	1013	NM_004933	CDH15	5.06694	-1.31348	9.32716e-06
GO:0005737	cytoplasm	0.996821	151	1013	NM_004933	CDH15	5.06694	-1.31348	9.32716e-06
GO:0043229	intracellular organelle	0.998354	167	1013	NM_004933	CDH15	5.06694	-1.31348	9.32716e-06
GO:0043227	membrane-bounded organelle	0.998354	163	1013	NM_004933	CDH15	5.06694	-1.31348	9.32716e-06
GO:0005622	intracellular	1	187	1013	NM_004933	CDH15	5.06694	-1.31348	9.32716e-06
GO:0032991	protein-containing complex	1	65	1013	NM_004933	CDH15	5.06694	-1.31348	9.32716e-06
GO:0005829	cytosol	1	48	1013	NM_004933	CDH15	5.06694	-1.31348	9.32716e-06
GO:0003674	molecular_function	1	249	1013	NM_004933	CDH15	5.06694	-1.31348	9.32716e-06
GO:0043231	intracellular membrane-bounded organelle	1	131	1013	NM_004933	CDH15	5.06694	-1.31348	9.32716e-06
GO:0044424	intracellular part	1	187	1013	NM_004933	CDH15	5.06694	-1.31348	9.32716e-06
GO:0008150	biological_process	1	245	1013	NM_004933	CDH15	5.06694	-1.31348	9.32716e-06
GO:0005575	cellular_component	1	259	1013	NM_004933	CDH15	5.06694	-1.31348	9.32716e-06
GO:0048468	cell development	0.0479453	52	654429	NM_001039029,NM_001163925,NM_001163926	LRTM2	5.05431	-1.50616	0.000103236
GO:0009653	anatomical structure morphogenesis	0.0479453	62	654429	NM_001039029,NM_001163925,NM_001163926	LRTM2	5.05431	-1.50616	0.000103236
GO:0048856	anatomical structure development	0.123761	107	654429	NM_001039029,NM_001163925,NM_001163926	LRTM2	5.05431	-1.50616	0.000103236
GO:0032989	cellular component morphogenesis	0.188075	29	654429	NM_001039029,NM_001163925,NM_001163926	LRTM2	5.05431	-1.50616	0.000103236
GO:0040011	locomotion	0.213256	43	654429	NM_001039029,NM_001163925,NM_001163926	LRTM2	5.05431	-1.50616	0.000103236
GO:0030154	cell differentiation	0.259693	78	654429	NM_001039029,NM_001163925,NM_001163926	LRTM2	5.05431	-1.50616	0.000103236
GO:0006928	movement of cell or subcellular component	0.259693	46	654429	NM_001039029,NM_001163925,NM_001163926	LRTM2	5.05431	-1.50616	0.000103236
GO:0009605	response to external stimulus	0.259693	56	654429	NM_001039029,NM_001163925,NM_001163926	LRTM2	5.05431	-1.50616	0.000103236
GO:0000902	cell morphogenesis	0.315514	25	654429	NM_001039029,NM_001163925,NM_001163926	LRTM2	5.05431	-1.50616	0.000103236
GO:0032501	multicellular organismal process	0.315514	127	654429	NM_001039029,NM_001163925,NM_001163926	LRTM2	5.05431	-1.50616	0.000103236
GO:0032502	developmental process	0.318807	108	654429	NM_001039029,NM_001163925,NM_001163926	LRTM2	5.05431	-1.50616	0.000103236
GO:0048699	generation of neurons	0.318807	32	654429	NM_001039029,NM_001163925,NM_001163926	LRTM2	5.05431	-1.50616	0.000103236
GO:0048666	neuron development	0.318807	25	654429	NM_001039029,NM_001163925,NM_001163926	LRTM2	5.05431	-1.50616	0.000103236
GO:0022008	neurogenesis	0.318807	35	654429	NM_001039029,NM_001163925,NM_001163926	LRTM2	5.05431	-1.50616	0.000103236
GO:0048869	cellular developmental process	0.318807	79	654429	NM_001039029,NM_001163925,NM_001163926	LRTM2	5.05431	-1.50616	0.000103236
GO:0051239	regulation of multicellular organismal process	0.318807	61	654429	NM_001039029,NM_001163925,NM_001163926	LRTM2	5.05431	-1.50616	0.000103236
GO:0007275	multicellular organism development	0.318807	95	654429	NM_001039029,NM_001163925,NM_001163926	LRTM2	5.05431	-1.50616	0.000103236
GO:0031224	intrinsic component of membrane	0.335056	94	654429	NM_001039029,NM_001163925,NM_001163926	LRTM2	5.05431	-1.50616	0.000103236
GO:0016021	integral component of membrane	0.335056	92	654429	NM_001039029,NM_001163925,NM_001163926	LRTM2	5.05431	-1.50616	0.000103236
GO:0030182	neuron differentiation	0.336493	29	654429	NM_001039029,NM_001163925,NM_001163926	LRTM2	5.05431	-1.50616	0.000103236
GO:0042330	taxis	0.337514	16	654429	NM_001039029,NM_001163925,NM_001163926	LRTM2	5.05431	-1.50616	0.000103236
GO:0051094	positive regulation of developmental process	0.337514	29	654429	NM_001039029,NM_001163925,NM_001163926	LRTM2	5.05431	-1.50616	0.000103236
GO:0051960	regulation of nervous system development	0.337514	21	654429	NM_001039029,NM_001163925,NM_001163926	LRTM2	5.05431	-1.50616	0.000103236
GO:0050793	regulation of developmental process	0.337514	50	654429	NM_001039029,NM_001163925,NM_001163926	LRTM2	5.05431	-1.50616	0.000103236
GO:0000904	cell morphogenesis involved in differentiation	0.337514	18	654429	NM_001039029,NM_001163925,NM_001163926	LRTM2	5.05431	-1.50616	0.000103236
GO:0048518	positive regulation of biological process	0.354037	101	654429	NM_001039029,NM_001163925,NM_001163926	LRTM2	5.05431	-1.50616	0.000103236
GO:1901681	sulfur compound binding	0.359555	8	654429	NM_001039029,NM_001163925,NM_001163926	LRTM2	5.05431	-1.50616	0.000103236
GO:0005539	glycosaminoglycan binding	0.359555	9	654429	NM_001039029,NM_001163925,NM_001163926	LRTM2	5.05431	-1.50616	0.000103236
GO:0008201	heparin binding	0.359555	7	654429	NM_001039029,NM_001163925,NM_001163926	LRTM2	5.05431	-1.50616	0.000103236
GO:0061564	axon development	0.365412	13	654429	NM_001039029,NM_001163925,NM_001163926	LRTM2	5.05431	-1.50616	0.000103236
GO:0043168	anion binding	0.369161	50	654429	NM_001039029,NM_001163925,NM_001163926	LRTM2	5.05431	-1.50616	0.000103236
GO:0048667	cell morphogenesis involved in neuron differentiation	0.379834	14	654429	NM_001039029,NM_001163925,NM_001163926	LRTM2	5.05431	-1.50616	0.000103236
GO:0048731	system development	0.379834	81	654429	NM_001039029,NM_001163925,NM_001163926	LRTM2	5.05431	-1.50616	0.000103236
GO:0006935	chemotaxis	0.379834	15	654429	NM_001039029,NM_001163925,NM_001163926	LRTM2	5.05431	-1.50616	0.000103236
GO:0007409	axonogenesis	0.379834	12	654429	NM_001039029,NM_001163925,NM_001163926	LRTM2	5.05431	-1.50616	0.000103236
GO:2000026	regulation of multicellular organismal development	0.379834	40	654429	NM_001039029,NM_001163925,NM_001163926	LRTM2	5.05431	-1.50616	0.000103236
GO:0007411	axon guidance	0.390561	8	654429	NM_001039029,NM_001163925,NM_001163926	LRTM2	5.05431	-1.50616	0.000103236
GO:0097367	carbohydrate derivative binding	0.390748	40	654429	NM_001039029,NM_001163925,NM_001163926	LRTM2	5.05431	-1.50616	0.000103236
GO:0097485	neuron projection guidance	0.39459	8	654429	NM_001039029,NM_001163925,NM_001163926	LRTM2	5.05431	-1.50616	0.000103236
GO:0051240	positive regulation of multicellular organismal process	0.39459	34	654429	NM_001039029,NM_001163925,NM_001163926	LRTM2	5.05431	-1.50616	0.000103236
GO:0120039	plasma membrane bounded cell projection morphogenesis	0.407879	15	654429	NM_001039029,NM_001163925,NM_001163926	LRTM2	5.05431	-1.50616	0.000103236
GO:0050896	response to stimulus	0.407879	142	654429	NM_001039029,NM_001163925,NM_001163926	LRTM2	5.05431	-1.50616	0.000103236
GO:0048858	cell projection morphogenesis	0.407879	15	654429	NM_001039029,NM_001163925,NM_001163926	LRTM2	5.05431	-1.50616	0.000103236
GO:0032990	cell part morphogenesis	0.442801	15	654429	NM_001039029,NM_001163925,NM_001163926	LRTM2	5.05431	-1.50616	0.000103236
GO:0031175	neuron projection development	0.442801	20	654429	NM_001039029,NM_001163925,NM_001163926	LRTM2	5.05431	-1.50616	0.000103236
GO:0048812	neuron projection morphogenesis	0.451798	14	654429	NM_001039029,NM_001163925,NM_001163926	LRTM2	5.05431	-1.50616	0.000103236
GO:0007399	nervous system development	0.453367	41	654429	NM_001039029,NM_001163925,NM_001163926	LRTM2	5.05431	-1.50616	0.000103236
GO:0048495	Roundabout binding	0.459952	1	654429	NM_001039029,NM_001163925,NM_001163926	LRTM2	5.05431	-1.50616	0.000103236
GO:0065007	biological regulation	0.466981	181	654429	NM_001039029,NM_001163925,NM_001163926	LRTM2	5.05431	-1.50616	0.000103236
GO:0065008	regulation of biological quality	0.480466	65	654429	NM_001039029,NM_001163925,NM_001163926	LRTM2	5.05431	-1.50616	0.000103236
GO:0043167	ion binding	0.484031	95	654429	NM_001039029,NM_001163925,NM_001163926	LRTM2	5.05431	-1.50616	0.000103236
GO:0050789	regulation of biological process	0.488431	171	654429	NM_001039029,NM_001163925,NM_001163926	LRTM2	5.05431	-1.50616	0.000103236
GO:0050919	negative chemotaxis	0.499776	2	654429	NM_001039029,NM_001163925,NM_001163926	LRTM2	5.05431	-1.50616	0.000103236
GO:0042221	response to chemical	0.501762	75	654429	NM_001039029,NM_001163925,NM_001163926	LRTM2	5.05431	-1.50616	0.000103236
GO:0051962	positive regulation of nervous system development	0.50394	11	654429	NM_001039029,NM_001163925,NM_001163926	LRTM2	5.05431	-1.50616	0.000103236
GO:0005488	binding	0.508288	224	654429	NM_001039029,NM_001163925,NM_001163926	LRTM2	5.05431	-1.50616	0.000103236
GO:0048522	positive regulation of cellular process	0.522233	83	654429	NM_001039029,NM_001163925,NM_001163926	LRTM2	5.05431	-1.50616	0.000103236
GO:0005102	signaling receptor binding	0.543345	26	654429	NM_001039029,NM_001163925,NM_001163926	LRTM2	5.05431	-1.50616	0.000103236
GO:0050794	regulation of cellular process	0.545811	158	654429	NM_001039029,NM_001163925,NM_001163926	LRTM2	5.05431	-1.50616	0.000103236
GO:0120036	plasma membrane bounded cell projection organization	0.545811	25	654429	NM_001039029,NM_001163925,NM_001163926	LRTM2	5.05431	-1.50616	0.000103236
GO:0044087	regulation of cellular component biogenesis	0.560832	16	654429	NM_001039029,NM_001163925,NM_001163926	LRTM2	5.05431	-1.50616	0.000103236
GO:0051130	positive regulation of cellular component organization	0.561058	20	654429	NM_001039029,NM_001163925,NM_001163926	LRTM2	5.05431	-1.50616	0.000103236
GO:0030030	cell projection organization	0.572147	25	654429	NM_001039029,NM_001163925,NM_001163926	LRTM2	5.05431	-1.50616	0.000103236
GO:0044425	membrane part	0.582779	105	654429	NM_001039029,NM_001163925,NM_001163926	LRTM2	5.05431	-1.50616	0.000103236
GO:0044089	positive regulation of cellular component biogenesis	0.611552	9	654429	NM_001039029,NM_001163925,NM_001163926	LRTM2	5.05431	-1.50616	0.000103236
GO:0051128	regulation of cellular component organization	0.631525	37	654429	NM_001039029,NM_001163925,NM_001163926	LRTM2	5.05431	-1.50616	0.000103236
GO:0022607	cellular component assembly	0.688882	43	654429	NM_001039029,NM_001163925,NM_001163926	LRTM2	5.05431	-1.50616	0.000103236
GO:0051963	regulation of synapse assembly	0.699456	2	654429	NM_001039029,NM_001163925,NM_001163926	LRTM2	5.05431	-1.50616	0.000103236
GO:0016020	membrane	0.70116	136	654429	NM_001039029,NM_001163925,NM_001163926	LRTM2	5.05431	-1.50616	0.000103236
GO:0044085	cellular component biogenesis	0.79028	44	654429	NM_001039029,NM_001163925,NM_001163926	LRTM2	5.05431	-1.50616	0.000103236
GO:0009987	cellular process	0.790919	221	654429	NM_001039029,NM_001163925,NM_001163926	LRTM2	5.05431	-1.50616	0.000103236
GO:0050807	regulation of synapse organization	0.796766	3	654429	NM_001039029,NM_001163925,NM_001163926	LRTM2	5.05431	-1.50616	0.000103236
GO:0051965	positive regulation of synapse assembly	0.8041	1	654429	NM_001039029,NM_001163925,NM_001163926	LRTM2	5.05431	-1.50616	0.000103236
GO:0016043	cellular component organization	0.810341	87	654429	NM_001039029,NM_001163925,NM_001163926	LRTM2	5.05431	-1.50616	0.000103236
GO:0005515	protein binding	0.812476	172	654429	NM_001039029,NM_001163925,NM_001163926	LRTM2	5.05431	-1.50616	0.000103236
GO:0050803	regulation of synapse structure or activity	0.816601	3	654429	NM_001039029,NM_001163925,NM_001163926	LRTM2	5.05431	-1.50616	0.000103236
GO:0007416	synapse assembly	0.86005	2	654429	NM_001039029,NM_001163925,NM_001163926	LRTM2	5.05431	-1.50616	0.000103236
GO:0071840	cellular component organization or biogenesis	0.871042	87	654429	NM_001039029,NM_001163925,NM_001163926	LRTM2	5.05431	-1.50616	0.000103236
GO:0050808	synapse organization	0.922874	4	654429	NM_001039029,NM_001163925,NM_001163926	LRTM2	5.05431	-1.50616	0.000103236
GO:0003674	molecular_function	1	249	654429	NM_001039029,NM_001163925,NM_001163926	LRTM2	5.05431	-1.50616	0.000103236
GO:0008150	biological_process	1	245	654429	NM_001039029,NM_001163925,NM_001163926	LRTM2	5.05431	-1.50616	0.000103236
GO:0005575	cellular_component	1	259	654429	NM_001039029,NM_001163925,NM_001163926	LRTM2	5.05431	-1.50616	0.000103236
GO:0089701	U2AF	0.393862	1	102724594	NM_001320646,NM_001320648,NM_001320650,NM_001320651	U2AF1L5	4.91351	1.83207	0.00223883
GO:0030628	pre-mRNA 3'-splice site binding	0.456075	1	102724594	NM_001320646,NM_001320648,NM_001320650,NM_001320651	U2AF1L5	4.91351	1.83207	0.00223883
GO:0043167	ion binding	0.484031	95	102724594	NM_001320646,NM_001320648,NM_001320650,NM_001320651	U2AF1L5	4.91351	1.83207	0.00223883
GO:0005488	binding	0.508288	224	102724594	NM_001320646,NM_001320648,NM_001320650,NM_001320651	U2AF1L5	4.91351	1.83207	0.00223883
GO:0036002	pre-mRNA binding	0.629365	1	102724594	NM_001320646,NM_001320648,NM_001320650,NM_001320651	U2AF1L5	4.91351	1.83207	0.00223883
GO:0046872	metal ion binding	0.639201	60	102724594	NM_001320646,NM_001320648,NM_001320650,NM_001320651	U2AF1L5	4.91351	1.83207	0.00223883
GO:0043169	cation binding	0.700489	60	102724594	NM_001320646,NM_001320648,NM_001320650,NM_001320651	U2AF1L5	4.91351	1.83207	0.00223883
GO:0044464	cell part	0.737846	235	102724594	NM_001320646,NM_001320648,NM_001320650,NM_001320651	U2AF1L5	4.91351	1.83207	0.00223883
GO:0005623	cell	0.785824	235	102724594	NM_001320646,NM_001320648,NM_001320650,NM_001320651	U2AF1L5	4.91351	1.83207	0.00223883
GO:0009987	cellular process	0.790919	221	102724594	NM_001320646,NM_001320648,NM_001320650,NM_001320651	U2AF1L5	4.91351	1.83207	0.00223883
GO:0043226	organelle	0.84948	186	102724594	NM_001320646,NM_001320648,NM_001320650,NM_001320651	U2AF1L5	4.91351	1.83207	0.00223883
GO:0000398	mRNA splicing, via spliceosome	0.861454	4	102724594	NM_001320646,NM_001320648,NM_001320650,NM_001320651	U2AF1L5	4.91351	1.83207	0.00223883
GO:0000377	RNA splicing, via transesterification reactions with bulged adenosine as nucleophile	0.861454	4	102724594	NM_001320646,NM_001320648,NM_001320650,NM_001320651	U2AF1L5	4.91351	1.83207	0.00223883
GO:0000375	RNA splicing, via transesterification reactions	0.864457	4	102724594	NM_001320646,NM_001320648,NM_001320650,NM_001320651	U2AF1L5	4.91351	1.83207	0.00223883
GO:0008380	RNA splicing	0.869583	5	102724594	NM_001320646,NM_001320648,NM_001320650,NM_001320651	U2AF1L5	4.91351	1.83207	0.00223883
GO:1901363	heterocyclic compound binding	0.913645	79	102724594	NM_001320646,NM_001320648,NM_001320650,NM_001320651	U2AF1L5	4.91351	1.83207	0.00223883
GO:0006397	mRNA processing	0.933372	5	102724594	NM_001320646,NM_001320648,NM_001320650,NM_001320651	U2AF1L5	4.91351	1.83207	0.00223883
GO:0097159	organic cyclic compound binding	0.933556	79	102724594	NM_001320646,NM_001320648,NM_001320650,NM_001320651	U2AF1L5	4.91351	1.83207	0.00223883
GO:0016604	nuclear body	0.968879	8	102724594	NM_001320646,NM_001320648,NM_001320650,NM_001320651	U2AF1L5	4.91351	1.83207	0.00223883
GO:0044451	nucleoplasm part	0.992398	12	102724594	NM_001320646,NM_001320648,NM_001320650,NM_001320651	U2AF1L5	4.91351	1.83207	0.00223883
GO:0016071	mRNA metabolic process	0.993135	7	102724594	NM_001320646,NM_001320648,NM_001320650,NM_001320651	U2AF1L5	4.91351	1.83207	0.00223883
GO:0006807	nitrogen compound metabolic process	0.993514	125	102724594	NM_001320646,NM_001320648,NM_001320650,NM_001320651	U2AF1L5	4.91351	1.83207	0.00223883
GO:0043170	macromolecule metabolic process	0.997746	117	102724594	NM_001320646,NM_001320648,NM_001320650,NM_001320651	U2AF1L5	4.91351	1.83207	0.00223883
GO:0016070	RNA metabolic process	0.997968	52	102724594	NM_001320646,NM_001320648,NM_001320650,NM_001320651	U2AF1L5	4.91351	1.83207	0.00223883
GO:0043229	intracellular organelle	0.998354	167	102724594	NM_001320646,NM_001320648,NM_001320650,NM_001320651	U2AF1L5	4.91351	1.83207	0.00223883
GO:0043227	membrane-bounded organelle	0.998354	163	102724594	NM_001320646,NM_001320648,NM_001320650,NM_001320651	U2AF1L5	4.91351	1.83207	0.00223883
GO:0006139	nucleobase-containing compound metabolic process	0.998567	65	102724594	NM_001320646,NM_001320648,NM_001320650,NM_001320651	U2AF1L5	4.91351	1.83207	0.00223883
GO:0034641	cellular nitrogen compound metabolic process	0.998567	75	102724594	NM_001320646,NM_001320648,NM_001320650,NM_001320651	U2AF1L5	4.91351	1.83207	0.00223883
GO:0006725	cellular aromatic compound metabolic process	1	67	102724594	NM_001320646,NM_001320648,NM_001320650,NM_001320651	U2AF1L5	4.91351	1.83207	0.00223883
GO:0046483	heterocycle metabolic process	1	66	102724594	NM_001320646,NM_001320648,NM_001320650,NM_001320651	U2AF1L5	4.91351	1.83207	0.00223883
GO:0005681	spliceosomal complex	1	1	102724594	NM_001320646,NM_001320648,NM_001320650,NM_001320651	U2AF1L5	4.91351	1.83207	0.00223883
GO:0005654	nucleoplasm	1	30	102724594	NM_001320646,NM_001320648,NM_001320650,NM_001320651	U2AF1L5	4.91351	1.83207	0.00223883
GO:0003723	RNA binding	1	12	102724594	NM_001320646,NM_001320648,NM_001320650,NM_001320651	U2AF1L5	4.91351	1.83207	0.00223883
GO:0005622	intracellular	1	187	102724594	NM_001320646,NM_001320648,NM_001320650,NM_001320651	U2AF1L5	4.91351	1.83207	0.00223883
GO:0005634	nucleus	1	83	102724594	NM_001320646,NM_001320648,NM_001320650,NM_001320651	U2AF1L5	4.91351	1.83207	0.00223883
GO:0071704	organic substance metabolic process	1	134	102724594	NM_001320646,NM_001320648,NM_001320650,NM_001320651	U2AF1L5	4.91351	1.83207	0.00223883
GO:1990904	ribonucleoprotein complex	1	6	102724594	NM_001320646,NM_001320648,NM_001320650,NM_001320651	U2AF1L5	4.91351	1.83207	0.00223883
GO:0032991	protein-containing complex	1	65	102724594	NM_001320646,NM_001320648,NM_001320650,NM_001320651	U2AF1L5	4.91351	1.83207	0.00223883
GO:0003676	nucleic acid binding	1	39	102724594	NM_001320646,NM_001320648,NM_001320650,NM_001320651	U2AF1L5	4.91351	1.83207	0.00223883
GO:0003674	molecular_function	1	249	102724594	NM_001320646,NM_001320648,NM_001320650,NM_001320651	U2AF1L5	4.91351	1.83207	0.00223883
GO:1901360	organic cyclic compound metabolic process	1	68	102724594	NM_001320646,NM_001320648,NM_001320650,NM_001320651	U2AF1L5	4.91351	1.83207	0.00223883
GO:0043231	intracellular membrane-bounded organelle	1	131	102724594	NM_001320646,NM_001320648,NM_001320650,NM_001320651	U2AF1L5	4.91351	1.83207	0.00223883
GO:0043233	organelle lumen	1	55	102724594	NM_001320646,NM_001320648,NM_001320650,NM_001320651	U2AF1L5	4.91351	1.83207	0.00223883
GO:0010467	gene expression	1	62	102724594	NM_001320646,NM_001320648,NM_001320650,NM_001320651	U2AF1L5	4.91351	1.83207	0.00223883
GO:0044422	organelle part	1	122	102724594	NM_001320646,NM_001320648,NM_001320650,NM_001320651	U2AF1L5	4.91351	1.83207	0.00223883
GO:0044424	intracellular part	1	187	102724594	NM_001320646,NM_001320648,NM_001320650,NM_001320651	U2AF1L5	4.91351	1.83207	0.00223883
GO:0044428	nuclear part	1	46	102724594	NM_001320646,NM_001320648,NM_001320650,NM_001320651	U2AF1L5	4.91351	1.83207	0.00223883
GO:0044238	primary metabolic process	1	129	102724594	NM_001320646,NM_001320648,NM_001320650,NM_001320651	U2AF1L5	4.91351	1.83207	0.00223883
GO:0031981	nuclear lumen	1	40	102724594	NM_001320646,NM_001320648,NM_001320650,NM_001320651	U2AF1L5	4.91351	1.83207	0.00223883
GO:0044237	cellular metabolic process	1	130	102724594	NM_001320646,NM_001320648,NM_001320650,NM_001320651	U2AF1L5	4.91351	1.83207	0.00223883
GO:0031974	membrane-enclosed lumen	1	55	102724594	NM_001320646,NM_001320648,NM_001320650,NM_001320651	U2AF1L5	4.91351	1.83207	0.00223883
GO:0008152	metabolic process	1	140	102724594	NM_001320646,NM_001320648,NM_001320650,NM_001320651	U2AF1L5	4.91351	1.83207	0.00223883
GO:0008150	biological_process	1	245	102724594	NM_001320646,NM_001320648,NM_001320650,NM_001320651	U2AF1L5	4.91351	1.83207	0.00223883
GO:0005575	cellular_component	1	259	102724594	NM_001320646,NM_001320648,NM_001320650,NM_001320651	U2AF1L5	4.91351	1.83207	0.00223883
GO:0044446	intracellular organelle part	1	115	102724594	NM_001320646,NM_001320648,NM_001320650,NM_001320651	U2AF1L5	4.91351	1.83207	0.00223883
GO:0090304	nucleic acid metabolic process	1	57	102724594	NM_001320646,NM_001320648,NM_001320650,NM_001320651	U2AF1L5	4.91351	1.83207	0.00223883
GO:0070013	intracellular organelle lumen	1	55	102724594	NM_001320646,NM_001320648,NM_001320650,NM_001320651	U2AF1L5	4.91351	1.83207	0.00223883
GO:0006396	RNA processing	1	6	102724594	NM_001320646,NM_001320648,NM_001320650,NM_001320651	U2AF1L5	4.91351	1.83207	0.00223883
GO:0016607	nuclear speck	1	3	102724594	NM_001320646,NM_001320648,NM_001320650,NM_001320651	U2AF1L5	4.91351	1.83207	0.00223883
GO:0031224	intrinsic component of membrane	0.335056	94	619189	NM_001258031,NM_001258032	SERINC4	4.88857	-1.60588	5.59933e-06
GO:0016021	integral component of membrane	0.335056	92	619189	NM_001258031,NM_001258032	SERINC4	4.88857	-1.60588	5.59933e-06
GO:0044425	membrane part	0.582779	105	619189	NM_001258031,NM_001258032	SERINC4	4.88857	-1.60588	5.59933e-06
GO:0006796	phosphate-containing compound metabolic process	0.675974	48	619189	NM_001258031,NM_001258032	SERINC4	4.88857	-1.60588	5.59933e-06
GO:0006793	phosphorus metabolic process	0.688882	48	619189	NM_001258031,NM_001258032	SERINC4	4.88857	-1.60588	5.59933e-06
GO:0016020	membrane	0.70116	136	619189	NM_001258031,NM_001258032	SERINC4	4.88857	-1.60588	5.59933e-06
GO:0009987	cellular process	0.790919	221	619189	NM_001258031,NM_001258032	SERINC4	4.88857	-1.60588	5.59933e-06
GO:0019637	organophosphate metabolic process	0.849379	13	619189	NM_001258031,NM_001258032	SERINC4	4.88857	-1.60588	5.59933e-06
GO:0044255	cellular lipid metabolic process	0.864457	13	619189	NM_001258031,NM_001258032	SERINC4	4.88857	-1.60588	5.59933e-06
GO:0006644	phospholipid metabolic process	0.866203	5	619189	NM_001258031,NM_001258032	SERINC4	4.88857	-1.60588	5.59933e-06
GO:0006629	lipid metabolic process	0.917353	16	619189	NM_001258031,NM_001258032	SERINC4	4.88857	-1.60588	5.59933e-06
GO:0090407	organophosphate biosynthetic process	0.997746	4	619189	NM_001258031,NM_001258032	SERINC4	4.88857	-1.60588	5.59933e-06
GO:0071704	organic substance metabolic process	1	134	619189	NM_001258031,NM_001258032	SERINC4	4.88857	-1.60588	5.59933e-06
GO:1901576	organic substance biosynthetic process	1	67	619189	NM_001258031,NM_001258032	SERINC4	4.88857	-1.60588	5.59933e-06
GO:0044249	cellular biosynthetic process	1	67	619189	NM_001258031,NM_001258032	SERINC4	4.88857	-1.60588	5.59933e-06
GO:0044238	primary metabolic process	1	129	619189	NM_001258031,NM_001258032	SERINC4	4.88857	-1.60588	5.59933e-06
GO:0044237	cellular metabolic process	1	130	619189	NM_001258031,NM_001258032	SERINC4	4.88857	-1.60588	5.59933e-06
GO:0008152	metabolic process	1	140	619189	NM_001258031,NM_001258032	SERINC4	4.88857	-1.60588	5.59933e-06
GO:0008150	biological_process	1	245	619189	NM_001258031,NM_001258032	SERINC4	4.88857	-1.60588	5.59933e-06
GO:0005575	cellular_component	1	259	619189	NM_001258031,NM_001258032	SERINC4	4.88857	-1.60588	5.59933e-06
GO:0009058	biosynthetic process	1	70	619189	NM_001258031,NM_001258032	SERINC4	4.88857	-1.60588	5.59933e-06
GO:0008654	phospholipid biosynthetic process	1	1	619189	NM_001258031,NM_001258032	SERINC4	4.88857	-1.60588	5.59933e-06
GO:0008610	lipid biosynthetic process	1	3	619189	NM_001258031,NM_001258032	SERINC4	4.88857	-1.60588	5.59933e-06
GO:0031224	intrinsic component of membrane	0.335056	94	83733	NM_001303484,NM_031481	SLC25A18	4.86207	-1.37793	6.87589e-05
GO:0016021	integral component of membrane	0.335056	92	83733	NM_001303484,NM_031481	SLC25A18	4.86207	-1.37793	6.87589e-05
GO:0051179	localization	0.379834	108	83733	NM_001303484,NM_031481	SLC25A18	4.86207	-1.37793	6.87589e-05
GO:0050896	response to stimulus	0.407879	142	83733	NM_001303484,NM_031481	SLC25A18	4.86207	-1.37793	6.87589e-05
GO:0043490	malate-aspartate shuttle	0.407879	1	83733	NM_001303484,NM_031481	SLC25A18	4.86207	-1.37793	6.87589e-05
GO:0015183	L-aspartate transmembrane transporter activity	0.438753	1	83733	NM_001303484,NM_031481	SLC25A18	4.86207	-1.37793	6.87589e-05
GO:0005215	transporter activity	0.438753	23	83733	NM_001303484,NM_031481	SLC25A18	4.86207	-1.37793	6.87589e-05
GO:0015893	drug transport	0.444364	6	83733	NM_001303484,NM_031481	SLC25A18	4.86207	-1.37793	6.87589e-05
GO:0070778	L-aspartate transmembrane transport	0.471659	1	83733	NM_001303484,NM_031481	SLC25A18	4.86207	-1.37793	6.87589e-05
GO:0015293	symporter activity	0.484031	4	83733	NM_001303484,NM_031481	SLC25A18	4.86207	-1.37793	6.87589e-05
GO:0015810	aspartate transmembrane transport	0.488431	1	83733	NM_001303484,NM_031481	SLC25A18	4.86207	-1.37793	6.87589e-05
GO:0022857	transmembrane transporter activity	0.501471	19	83733	NM_001303484,NM_031481	SLC25A18	4.86207	-1.37793	6.87589e-05
GO:0042221	response to chemical	0.501762	75	83733	NM_001303484,NM_031481	SLC25A18	4.86207	-1.37793	6.87589e-05
GO:0005326	neurotransmitter transmembrane transporter activity	0.504079	2	83733	NM_001303484,NM_031481	SLC25A18	4.86207	-1.37793	6.87589e-05
GO:0015556	C4-dicarboxylate transmembrane transporter activity	0.508263	1	83733	NM_001303484,NM_031481	SLC25A18	4.86207	-1.37793	6.87589e-05
GO:0005313	L-glutamate transmembrane transporter activity	0.508288	1	83733	NM_001303484,NM_031481	SLC25A18	4.86207	-1.37793	6.87589e-05
GO:0005488	binding	0.508288	224	83733	NM_001303484,NM_031481	SLC25A18	4.86207	-1.37793	6.87589e-05
GO:0015172	acidic amino acid transmembrane transporter activity	0.508288	1	83733	NM_001303484,NM_031481	SLC25A18	4.86207	-1.37793	6.87589e-05
GO:0055085	transmembrane transport	0.522233	27	83733	NM_001303484,NM_031481	SLC25A18	4.86207	-1.37793	6.87589e-05
GO:0006811	ion transport	0.541626	28	83733	NM_001303484,NM_031481	SLC25A18	4.86207	-1.37793	6.87589e-05
GO:0015291	secondary active transmembrane transporter activity	0.543211	5	83733	NM_001303484,NM_031481	SLC25A18	4.86207	-1.37793	6.87589e-05
GO:0015075	ion transmembrane transporter activity	0.543345	15	83733	NM_001303484,NM_031481	SLC25A18	4.86207	-1.37793	6.87589e-05
GO:0015318	inorganic molecular entity transmembrane transporter activity	0.546687	14	83733	NM_001303484,NM_031481	SLC25A18	4.86207	-1.37793	6.87589e-05
GO:0015807	L-amino acid transport	0.565972	2	83733	NM_001303484,NM_031481	SLC25A18	4.86207	-1.37793	6.87589e-05
GO:0055114	oxidation-reduction process	0.577089	17	83733	NM_001303484,NM_031481	SLC25A18	4.86207	-1.37793	6.87589e-05
GO:0015800	acidic amino acid transport	0.577089	2	83733	NM_001303484,NM_031481	SLC25A18	4.86207	-1.37793	6.87589e-05
GO:0044425	membrane part	0.582779	105	83733	NM_001303484,NM_031481	SLC25A18	4.86207	-1.37793	6.87589e-05
GO:0015740	C4-dicarboxylate transport	0.588127	1	83733	NM_001303484,NM_031481	SLC25A18	4.86207	-1.37793	6.87589e-05
GO:0015813	L-glutamate transmembrane transport	0.599211	1	83733	NM_001303484,NM_031481	SLC25A18	4.86207	-1.37793	6.87589e-05
GO:0006810	transport	0.611552	77	83733	NM_001303484,NM_031481	SLC25A18	4.86207	-1.37793	6.87589e-05
GO:0022804	active transmembrane transporter activity	0.629365	6	83733	NM_001303484,NM_031481	SLC25A18	4.86207	-1.37793	6.87589e-05
GO:0051234	establishment of localization	0.631525	78	83733	NM_001303484,NM_031481	SLC25A18	4.86207	-1.37793	6.87589e-05
GO:0006865	amino acid transport	0.631525	3	83733	NM_001303484,NM_031481	SLC25A18	4.86207	-1.37793	6.87589e-05
GO:0006836	neurotransmitter transport	0.631525	5	83733	NM_001303484,NM_031481	SLC25A18	4.86207	-1.37793	6.87589e-05
GO:0005310	dicarboxylic acid transmembrane transporter activity	0.639201	1	83733	NM_001303484,NM_031481	SLC25A18	4.86207	-1.37793	6.87589e-05
GO:0034220	ion transmembrane transport	0.642379	18	83733	NM_001303484,NM_031481	SLC25A18	4.86207	-1.37793	6.87589e-05
GO:0006835	dicarboxylic acid transport	0.674953	2	83733	NM_001303484,NM_031481	SLC25A18	4.86207	-1.37793	6.87589e-05
GO:0042493	response to drug	0.68146	16	83733	NM_001303484,NM_031481	SLC25A18	4.86207	-1.37793	6.87589e-05
GO:0016020	membrane	0.70116	136	83733	NM_001303484,NM_031481	SLC25A18	4.86207	-1.37793	6.87589e-05
GO:0015179	L-amino acid transmembrane transporter activity	0.715893	1	83733	NM_001303484,NM_031481	SLC25A18	4.86207	-1.37793	6.87589e-05
GO:0044464	cell part	0.737846	235	83733	NM_001303484,NM_031481	SLC25A18	4.86207	-1.37793	6.87589e-05
GO:1902475	L-alpha-amino acid transmembrane transport	0.75629	1	83733	NM_001303484,NM_031481	SLC25A18	4.86207	-1.37793	6.87589e-05
GO:0006820	anion transport	0.76239	9	83733	NM_001303484,NM_031481	SLC25A18	4.86207	-1.37793	6.87589e-05
GO:0015980	energy derivation by oxidation of organic compounds	0.782814	4	83733	NM_001303484,NM_031481	SLC25A18	4.86207	-1.37793	6.87589e-05
GO:0015171	amino acid transmembrane transporter activity	0.78377	1	83733	NM_001303484,NM_031481	SLC25A18	4.86207	-1.37793	6.87589e-05
GO:0005623	cell	0.785824	235	83733	NM_001303484,NM_031481	SLC25A18	4.86207	-1.37793	6.87589e-05
GO:0009987	cellular process	0.790919	221	83733	NM_001303484,NM_031481	SLC25A18	4.86207	-1.37793	6.87589e-05
GO:0005515	protein binding	0.812476	172	83733	NM_001303484,NM_031481	SLC25A18	4.86207	-1.37793	6.87589e-05
GO:0006855	drug transmembrane transport	0.83301	1	83733	NM_001303484,NM_031481	SLC25A18	4.86207	-1.37793	6.87589e-05
GO:0043226	organelle	0.84948	186	83733	NM_001303484,NM_031481	SLC25A18	4.86207	-1.37793	6.87589e-05
GO:0003333	amino acid transmembrane transport	0.850391	1	83733	NM_001303484,NM_031481	SLC25A18	4.86207	-1.37793	6.87589e-05
GO:0015711	organic anion transport	0.851259	6	83733	NM_001303484,NM_031481	SLC25A18	4.86207	-1.37793	6.87589e-05
GO:1990542	mitochondrial transmembrane transport	0.872003	1	83733	NM_001303484,NM_031481	SLC25A18	4.86207	-1.37793	6.87589e-05
GO:0022900	electron transport chain	0.872025	2	83733	NM_001303484,NM_031481	SLC25A18	4.86207	-1.37793	6.87589e-05
GO:0045333	cellular respiration	0.875222	2	83733	NM_001303484,NM_031481	SLC25A18	4.86207	-1.37793	6.87589e-05
GO:0006091	generation of precursor metabolites and energy	0.884392	6	83733	NM_001303484,NM_031481	SLC25A18	4.86207	-1.37793	6.87589e-05
GO:0098656	anion transmembrane transport	0.885378	3	83733	NM_001303484,NM_031481	SLC25A18	4.86207	-1.37793	6.87589e-05
GO:0008509	anion transmembrane transporter activity	0.90637	3	83733	NM_001303484,NM_031481	SLC25A18	4.86207	-1.37793	6.87589e-05
GO:0022904	respiratory electron transport chain	0.9095	1	83733	NM_001303484,NM_031481	SLC25A18	4.86207	-1.37793	6.87589e-05
GO:0044444	cytoplasmic part	0.919807	129	83733	NM_001303484,NM_031481	SLC25A18	4.86207	-1.37793	6.87589e-05
GO:0005342	organic acid transmembrane transporter activity	0.923308	1	83733	NM_001303484,NM_031481	SLC25A18	4.86207	-1.37793	6.87589e-05
GO:0046943	carboxylic acid transmembrane transporter activity	0.923308	1	83733	NM_001303484,NM_031481	SLC25A18	4.86207	-1.37793	6.87589e-05
GO:0046942	carboxylic acid transport	0.930289	3	83733	NM_001303484,NM_031481	SLC25A18	4.86207	-1.37793	6.87589e-05
GO:0015849	organic acid transport	0.932519	3	83733	NM_001303484,NM_031481	SLC25A18	4.86207	-1.37793	6.87589e-05
GO:1905039	carboxylic acid transmembrane transport	0.936404	1	83733	NM_001303484,NM_031481	SLC25A18	4.86207	-1.37793	6.87589e-05
GO:1903825	organic acid transmembrane transport	0.936404	1	83733	NM_001303484,NM_031481	SLC25A18	4.86207	-1.37793	6.87589e-05
GO:0006839	mitochondrial transport	0.952043	2	83733	NM_001303484,NM_031481	SLC25A18	4.86207	-1.37793	6.87589e-05
GO:0071702	organic substance transport	0.964126	33	83733	NM_001303484,NM_031481	SLC25A18	4.86207	-1.37793	6.87589e-05
GO:0008514	organic anion transmembrane transporter activity	0.967232	1	83733	NM_001303484,NM_031481	SLC25A18	4.86207	-1.37793	6.87589e-05
GO:0031090	organelle membrane	0.986792	42	83733	NM_001303484,NM_031481	SLC25A18	4.86207	-1.37793	6.87589e-05
GO:0031966	mitochondrial membrane	0.988893	7	83733	NM_001303484,NM_031481	SLC25A18	4.86207	-1.37793	6.87589e-05
GO:0005737	cytoplasm	0.996821	151	83733	NM_001303484,NM_031481	SLC25A18	4.86207	-1.37793	6.87589e-05
GO:0071705	nitrogen compound transport	0.997276	25	83733	NM_001303484,NM_031481	SLC25A18	4.86207	-1.37793	6.87589e-05
GO:0043229	intracellular organelle	0.998354	167	83733	NM_001303484,NM_031481	SLC25A18	4.86207	-1.37793	6.87589e-05
GO:0031967	organelle envelope	0.998354	12	83733	NM_001303484,NM_031481	SLC25A18	4.86207	-1.37793	6.87589e-05
GO:0043227	membrane-bounded organelle	0.998354	163	83733	NM_001303484,NM_031481	SLC25A18	4.86207	-1.37793	6.87589e-05
GO:0031975	envelope	0.998354	12	83733	NM_001303484,NM_031481	SLC25A18	4.86207	-1.37793	6.87589e-05
GO:0005740	mitochondrial envelope	0.998354	7	83733	NM_001303484,NM_031481	SLC25A18	4.86207	-1.37793	6.87589e-05
GO:0005743	mitochondrial inner membrane	0.998354	4	83733	NM_001303484,NM_031481	SLC25A18	4.86207	-1.37793	6.87589e-05
GO:0005622	intracellular	1	187	83733	NM_001303484,NM_031481	SLC25A18	4.86207	-1.37793	6.87589e-05
GO:0005739	mitochondrion	1	13	83733	NM_001303484,NM_031481	SLC25A18	4.86207	-1.37793	6.87589e-05
GO:0003674	molecular_function	1	249	83733	NM_001303484,NM_031481	SLC25A18	4.86207	-1.37793	6.87589e-05
GO:0043231	intracellular membrane-bounded organelle	1	131	83733	NM_001303484,NM_031481	SLC25A18	4.86207	-1.37793	6.87589e-05
GO:0044422	organelle part	1	122	83733	NM_001303484,NM_031481	SLC25A18	4.86207	-1.37793	6.87589e-05
GO:0044424	intracellular part	1	187	83733	NM_001303484,NM_031481	SLC25A18	4.86207	-1.37793	6.87589e-05
GO:0044237	cellular metabolic process	1	130	83733	NM_001303484,NM_031481	SLC25A18	4.86207	-1.37793	6.87589e-05
GO:0044429	mitochondrial part	1	10	83733	NM_001303484,NM_031481	SLC25A18	4.86207	-1.37793	6.87589e-05
GO:0008152	metabolic process	1	140	83733	NM_001303484,NM_031481	SLC25A18	4.86207	-1.37793	6.87589e-05
GO:0008150	biological_process	1	245	83733	NM_001303484,NM_031481	SLC25A18	4.86207	-1.37793	6.87589e-05
GO:0005575	cellular_component	1	259	83733	NM_001303484,NM_031481	SLC25A18	4.86207	-1.37793	6.87589e-05
GO:0044446	intracellular organelle part	1	115	83733	NM_001303484,NM_031481	SLC25A18	4.86207	-1.37793	6.87589e-05
GO:0019866	organelle inner membrane	1	4	83733	NM_001303484,NM_031481	SLC25A18	4.86207	-1.37793	6.87589e-05
GO:0071944	cell periphery	0.0787421	104	83849	NM_031912,NM_181519	SYT15	4.8342	-1.98534	0.00513965
GO:0005886	plasma membrane	0.191856	99	83849	NM_031912,NM_181519	SYT15	4.8342	-1.98534	0.00513965
GO:0070382	exocytic vesicle	0.229435	9	83849	NM_031912,NM_181519	SYT15	4.8342	-1.98534	0.00513965
GO:0030133	transport vesicle	0.235356	12	83849	NM_031912,NM_181519	SYT15	4.8342	-1.98534	0.00513965
GO:0097708	intracellular vesicle	0.235356	45	83849	NM_031912,NM_181519	SYT15	4.8342	-1.98534	0.00513965
GO:0099503	secretory vesicle	0.235356	24	83849	NM_031912,NM_181519	SYT15	4.8342	-1.98534	0.00513965
GO:0031410	cytoplasmic vesicle	0.235356	45	83849	NM_031912,NM_181519	SYT15	4.8342	-1.98534	0.00513965
GO:0031982	vesicle	0.235356	69	83849	NM_031912,NM_181519	SYT15	4.8342	-1.98534	0.00513965
GO:0032879	regulation of localization	0.253062	57	83849	NM_031912,NM_181519	SYT15	4.8342	-1.98534	0.00513965
GO:0032940	secretion by cell	0.318807	32	83849	NM_031912,NM_181519	SYT15	4.8342	-1.98534	0.00513965
GO:0140352	export from cell	0.318807	33	83849	NM_031912,NM_181519	SYT15	4.8342	-1.98534	0.00513965
GO:0046903	secretion	0.323755	34	83849	NM_031912,NM_181519	SYT15	4.8342	-1.98534	0.00513965
GO:0031224	intrinsic component of membrane	0.335056	94	83849	NM_031912,NM_181519	SYT15	4.8342	-1.98534	0.00513965
GO:0016021	integral component of membrane	0.335056	92	83849	NM_031912,NM_181519	SYT15	4.8342	-1.98534	0.00513965
GO:0014046	dopamine secretion	0.33737	3	83849	NM_031912,NM_181519	SYT15	4.8342	-1.98534	0.00513965
GO:0014059	regulation of dopamine secretion	0.33737	3	83849	NM_031912,NM_181519	SYT15	4.8342	-1.98534	0.00513965
GO:0048583	regulation of response to stimulus	0.337514	74	83849	NM_031912,NM_181519	SYT15	4.8342	-1.98534	0.00513965
GO:0071277	cellular response to calcium ion	0.355669	4	83849	NM_031912,NM_181519	SYT15	4.8342	-1.98534	0.00513965
GO:0005509	calcium ion binding	0.359555	19	83849	NM_031912,NM_181519	SYT15	4.8342	-1.98534	0.00513965
GO:0005544	calcium-dependent phospholipid binding	0.369161	3	83849	NM_031912,NM_181519	SYT15	4.8342	-1.98534	0.00513965
GO:0043168	anion binding	0.369161	50	83849	NM_031912,NM_181519	SYT15	4.8342	-1.98534	0.00513965
GO:0015872	dopamine transport	0.378144	3	83849	NM_031912,NM_181519	SYT15	4.8342	-1.98534	0.00513965
GO:0051179	localization	0.379834	108	83849	NM_031912,NM_181519	SYT15	4.8342	-1.98534	0.00513965
GO:0017157	regulation of exocytosis	0.379834	7	83849	NM_031912,NM_181519	SYT15	4.8342	-1.98534	0.00513965
GO:0006887	exocytosis	0.396615	19	83849	NM_031912,NM_181519	SYT15	4.8342	-1.98534	0.00513965
GO:0071248	cellular response to metal ion	0.407879	6	83849	NM_031912,NM_181519	SYT15	4.8342	-1.98534	0.00513965
GO:0050896	response to stimulus	0.407879	142	83849	NM_031912,NM_181519	SYT15	4.8342	-1.98534	0.00513965
GO:0050432	catecholamine secretion	0.407879	3	83849	NM_031912,NM_181519	SYT15	4.8342	-1.98534	0.00513965
GO:0050433	regulation of catecholamine secretion	0.407879	3	83849	NM_031912,NM_181519	SYT15	4.8342	-1.98534	0.00513965
GO:0015696	ammonium transport	0.433812	4	83849	NM_031912,NM_181519	SYT15	4.8342	-1.98534	0.00513965
GO:0051592	response to calcium ion	0.438909	5	83849	NM_031912,NM_181519	SYT15	4.8342	-1.98534	0.00513965
GO:0006812	cation transport	0.442801	23	83849	NM_031912,NM_181519	SYT15	4.8342	-1.98534	0.00513965
GO:0015893	drug transport	0.444364	6	83849	NM_031912,NM_181519	SYT15	4.8342	-1.98534	0.00513965
GO:0051046	regulation of secretion	0.447797	17	83849	NM_031912,NM_181519	SYT15	4.8342	-1.98534	0.00513965
GO:1903305	regulation of regulated secretory pathway	0.451798	5	83849	NM_031912,NM_181519	SYT15	4.8342	-1.98534	0.00513965
GO:1903530	regulation of secretion by cell	0.451798	16	83849	NM_031912,NM_181519	SYT15	4.8342	-1.98534	0.00513965
GO:0045055	regulated exocytosis	0.452102	16	83849	NM_031912,NM_181519	SYT15	4.8342	-1.98534	0.00513965
GO:0051937	catecholamine transport	0.459075	3	83849	NM_031912,NM_181519	SYT15	4.8342	-1.98534	0.00513965
GO:0071241	cellular response to inorganic substance	0.459693	6	83849	NM_031912,NM_181519	SYT15	4.8342	-1.98534	0.00513965
GO:0065007	biological regulation	0.466981	181	83849	NM_031912,NM_181519	SYT15	4.8342	-1.98534	0.00513965
GO:0051049	regulation of transport	0.471659	33	83849	NM_031912,NM_181519	SYT15	4.8342	-1.98534	0.00513965
GO:0043167	ion binding	0.484031	95	83849	NM_031912,NM_181519	SYT15	4.8342	-1.98534	0.00513965
GO:0050789	regulation of biological process	0.488431	171	83849	NM_031912,NM_181519	SYT15	4.8342	-1.98534	0.00513965
GO:0070887	cellular response to chemical stimulus	0.488431	54	83849	NM_031912,NM_181519	SYT15	4.8342	-1.98534	0.00513965
GO:0015844	monoamine transport	0.488431	3	83849	NM_031912,NM_181519	SYT15	4.8342	-1.98534	0.00513965
GO:0042221	response to chemical	0.501762	75	83849	NM_031912,NM_181519	SYT15	4.8342	-1.98534	0.00513965
GO:0017158	regulation of calcium ion-dependent exocytosis	0.502661	2	83849	NM_031912,NM_181519	SYT15	4.8342	-1.98534	0.00513965
GO:0010038	response to metal ion	0.50365	8	83849	NM_031912,NM_181519	SYT15	4.8342	-1.98534	0.00513965
GO:0051952	regulation of amine transport	0.50365	3	83849	NM_031912,NM_181519	SYT15	4.8342	-1.98534	0.00513965
GO:0015850	organic hydroxy compound transport	0.50365	6	83849	NM_031912,NM_181519	SYT15	4.8342	-1.98534	0.00513965
GO:0005488	binding	0.508288	224	83849	NM_031912,NM_181519	SYT15	4.8342	-1.98534	0.00513965
GO:0001786	phosphatidylserine binding	0.508288	2	83849	NM_031912,NM_181519	SYT15	4.8342	-1.98534	0.00513965
GO:0015837	amine transport	0.510023	3	83849	NM_031912,NM_181519	SYT15	4.8342	-1.98534	0.00513965
GO:0030276	clathrin binding	0.513404	2	83849	NM_031912,NM_181519	SYT15	4.8342	-1.98534	0.00513965
GO:0000149	SNARE binding	0.514963	3	83849	NM_031912,NM_181519	SYT15	4.8342	-1.98534	0.00513965
GO:2001023	regulation of response to drug	0.522233	3	83849	NM_031912,NM_181519	SYT15	4.8342	-1.98534	0.00513965
GO:0043269	regulation of ion transport	0.524059	13	83849	NM_031912,NM_181519	SYT15	4.8342	-1.98534	0.00513965
GO:0008289	lipid binding	0.532606	13	83849	NM_031912,NM_181519	SYT15	4.8342	-1.98534	0.00513965
GO:0006811	ion transport	0.541626	28	83849	NM_031912,NM_181519	SYT15	4.8342	-1.98534	0.00513965
GO:0050794	regulation of cellular process	0.545811	158	83849	NM_031912,NM_181519	SYT15	4.8342	-1.98534	0.00513965
GO:0017156	calcium-ion regulated exocytosis	0.572147	2	83849	NM_031912,NM_181519	SYT15	4.8342	-1.98534	0.00513965
GO:0060627	regulation of vesicle-mediated transport	0.572147	10	83849	NM_031912,NM_181519	SYT15	4.8342	-1.98534	0.00513965
GO:0044425	membrane part	0.582779	105	83849	NM_031912,NM_181519	SYT15	4.8342	-1.98534	0.00513965
GO:0010035	response to inorganic substance	0.588127	10	83849	NM_031912,NM_181519	SYT15	4.8342	-1.98534	0.00513965
GO:0072341	modified amino acid binding	0.595476	2	83849	NM_031912,NM_181519	SYT15	4.8342	-1.98534	0.00513965
GO:0006810	transport	0.611552	77	83849	NM_031912,NM_181519	SYT15	4.8342	-1.98534	0.00513965
GO:0012505	endomembrane system	0.621312	66	83849	NM_031912,NM_181519	SYT15	4.8342	-1.98534	0.00513965
GO:0005543	phospholipid binding	0.624352	7	83849	NM_031912,NM_181519	SYT15	4.8342	-1.98534	0.00513965
GO:0051234	establishment of localization	0.631525	78	83849	NM_031912,NM_181519	SYT15	4.8342	-1.98534	0.00513965
GO:0046872	metal ion binding	0.639201	60	83849	NM_031912,NM_181519	SYT15	4.8342	-1.98534	0.00513965
GO:0042493	response to drug	0.68146	16	83849	NM_031912,NM_181519	SYT15	4.8342	-1.98534	0.00513965
GO:0043169	cation binding	0.700489	60	83849	NM_031912,NM_181519	SYT15	4.8342	-1.98534	0.00513965
GO:0016020	membrane	0.70116	136	83849	NM_031912,NM_181519	SYT15	4.8342	-1.98534	0.00513965
GO:0016192	vesicle-mediated transport	0.734131	30	83849	NM_031912,NM_181519	SYT15	4.8342	-1.98534	0.00513965
GO:0044464	cell part	0.737846	235	83849	NM_031912,NM_181519	SYT15	4.8342	-1.98534	0.00513965
GO:0051716	cellular response to stimulus	0.768986	105	83849	NM_031912,NM_181519	SYT15	4.8342	-1.98534	0.00513965
GO:0005623	cell	0.785824	235	83849	NM_031912,NM_181519	SYT15	4.8342	-1.98534	0.00513965
GO:0009987	cellular process	0.790919	221	83849	NM_031912,NM_181519	SYT15	4.8342	-1.98534	0.00513965
GO:0005515	protein binding	0.812476	172	83849	NM_031912,NM_181519	SYT15	4.8342	-1.98534	0.00513965
GO:0043226	organelle	0.84948	186	83849	NM_031912,NM_181519	SYT15	4.8342	-1.98534	0.00513965
GO:0044444	cytoplasmic part	0.919807	129	83849	NM_031912,NM_181519	SYT15	4.8342	-1.98534	0.00513965
GO:0071702	organic substance transport	0.964126	33	83849	NM_031912,NM_181519	SYT15	4.8342	-1.98534	0.00513965
GO:0005737	cytoplasm	0.996821	151	83849	NM_031912,NM_181519	SYT15	4.8342	-1.98534	0.00513965
GO:0071705	nitrogen compound transport	0.997276	25	83849	NM_031912,NM_181519	SYT15	4.8342	-1.98534	0.00513965
GO:0043229	intracellular organelle	0.998354	167	83849	NM_031912,NM_181519	SYT15	4.8342	-1.98534	0.00513965
GO:0043227	membrane-bounded organelle	0.998354	163	83849	NM_031912,NM_181519	SYT15	4.8342	-1.98534	0.00513965
GO:0005622	intracellular	1	187	83849	NM_031912,NM_181519	SYT15	4.8342	-1.98534	0.00513965
GO:0003674	molecular_function	1	249	83849	NM_031912,NM_181519	SYT15	4.8342	-1.98534	0.00513965
GO:0044424	intracellular part	1	187	83849	NM_031912,NM_181519	SYT15	4.8342	-1.98534	0.00513965
GO:0008150	biological_process	1	245	83849	NM_031912,NM_181519	SYT15	4.8342	-1.98534	0.00513965
GO:0005575	cellular_component	1	259	83849	NM_031912,NM_181519	SYT15	4.8342	-1.98534	0.00513965
GO:0043167	ion binding	0.484031	95	445372	NM_001003819	TRIM6-TRIM34	4.81931	-1.44753	0.000752912
GO:0005488	binding	0.508288	224	445372	NM_001003819	TRIM6-TRIM34	4.81931	-1.44753	0.000752912
GO:0046872	metal ion binding	0.639201	60	445372	NM_001003819	TRIM6-TRIM34	4.81931	-1.44753	0.000752912
GO:0043169	cation binding	0.700489	60	445372	NM_001003819	TRIM6-TRIM34	4.81931	-1.44753	0.000752912
GO:0046914	transition metal ion binding	0.733529	15	445372	NM_001003819	TRIM6-TRIM34	4.81931	-1.44753	0.000752912
GO:0005515	protein binding	0.812476	172	445372	NM_001003819	TRIM6-TRIM34	4.81931	-1.44753	0.000752912
GO:0008270	zinc ion binding	0.889473	9	445372	NM_001003819	TRIM6-TRIM34	4.81931	-1.44753	0.000752912
GO:0003674	molecular_function	1	249	445372	NM_001003819	TRIM6-TRIM34	4.81931	-1.44753	0.000752912
GO:0048468	cell development	0.0479453	52	27063	NM_014391	ANKRD1	4.79274	0.699112	3.52584e-08
GO:0009653	anatomical structure morphogenesis	0.0479453	62	27063	NM_014391	ANKRD1	4.79274	0.699112	3.52584e-08
GO:0048856	anatomical structure development	0.123761	107	27063	NM_014391	ANKRD1	4.79274	0.699112	3.52584e-08
GO:0032989	cellular component morphogenesis	0.188075	29	27063	NM_014391	ANKRD1	4.79274	0.699112	3.52584e-08
GO:0032879	regulation of localization	0.253062	57	27063	NM_014391	ANKRD1	4.79274	0.699112	3.52584e-08
GO:0030154	cell differentiation	0.259693	78	27063	NM_014391	ANKRD1	4.79274	0.699112	3.52584e-08
GO:0009605	response to external stimulus	0.259693	56	27063	NM_014391	ANKRD1	4.79274	0.699112	3.52584e-08
GO:0032501	multicellular organismal process	0.315514	127	27063	NM_014391	ANKRD1	4.79274	0.699112	3.52584e-08
GO:0032502	developmental process	0.318807	108	27063	NM_014391	ANKRD1	4.79274	0.699112	3.52584e-08
GO:0048699	generation of neurons	0.318807	32	27063	NM_014391	ANKRD1	4.79274	0.699112	3.52584e-08
GO:0032940	secretion by cell	0.318807	32	27063	NM_014391	ANKRD1	4.79274	0.699112	3.52584e-08
GO:0048666	neuron development	0.318807	25	27063	NM_014391	ANKRD1	4.79274	0.699112	3.52584e-08
GO:0009887	animal organ morphogenesis	0.318807	25	27063	NM_014391	ANKRD1	4.79274	0.699112	3.52584e-08
GO:0022008	neurogenesis	0.318807	35	27063	NM_014391	ANKRD1	4.79274	0.699112	3.52584e-08
GO:0051707	response to other organism	0.318807	33	27063	NM_014391	ANKRD1	4.79274	0.699112	3.52584e-08
GO:0048869	cellular developmental process	0.318807	79	27063	NM_014391	ANKRD1	4.79274	0.699112	3.52584e-08
GO:0043207	response to external biotic stimulus	0.318807	33	27063	NM_014391	ANKRD1	4.79274	0.699112	3.52584e-08
GO:0140352	export from cell	0.318807	33	27063	NM_014391	ANKRD1	4.79274	0.699112	3.52584e-08
GO:0051239	regulation of multicellular organismal process	0.318807	61	27063	NM_014391	ANKRD1	4.79274	0.699112	3.52584e-08
GO:0007275	multicellular organism development	0.318807	95	27063	NM_014391	ANKRD1	4.79274	0.699112	3.52584e-08
GO:0009607	response to biotic stimulus	0.318807	33	27063	NM_014391	ANKRD1	4.79274	0.699112	3.52584e-08
GO:0060284	regulation of cell development	0.323755	22	27063	NM_014391	ANKRD1	4.79274	0.699112	3.52584e-08
GO:0046903	secretion	0.323755	34	27063	NM_014391	ANKRD1	4.79274	0.699112	3.52584e-08
GO:0030182	neuron differentiation	0.336493	29	27063	NM_014391	ANKRD1	4.79274	0.699112	3.52584e-08
GO:0051094	positive regulation of developmental process	0.337514	29	27063	NM_014391	ANKRD1	4.79274	0.699112	3.52584e-08
GO:0035994	response to muscle stretch	0.337514	2	27063	NM_014391	ANKRD1	4.79274	0.699112	3.52584e-08
GO:0010720	positive regulation of cell development	0.337514	14	27063	NM_014391	ANKRD1	4.79274	0.699112	3.52584e-08
GO:0071456	cellular response to hypoxia	0.337514	7	27063	NM_014391	ANKRD1	4.79274	0.699112	3.52584e-08
GO:0051960	regulation of nervous system development	0.337514	21	27063	NM_014391	ANKRD1	4.79274	0.699112	3.52584e-08
GO:0050793	regulation of developmental process	0.337514	50	27063	NM_014391	ANKRD1	4.79274	0.699112	3.52584e-08
GO:0097435	supramolecular fiber organization	0.337514	16	27063	NM_014391	ANKRD1	4.79274	0.699112	3.52584e-08
GO:0048583	regulation of response to stimulus	0.337514	74	27063	NM_014391	ANKRD1	4.79274	0.699112	3.52584e-08
GO:0048518	positive regulation of biological process	0.354037	101	27063	NM_014391	ANKRD1	4.79274	0.699112	3.52584e-08
GO:0001085	RNA polymerase II transcription factor binding	0.359555	5	27063	NM_014391	ANKRD1	4.79274	0.699112	3.52584e-08
GO:0070412	R-SMAD binding	0.369161	2	27063	NM_014391	ANKRD1	4.79274	0.699112	3.52584e-08
GO:0036294	cellular response to decreased oxygen levels	0.379427	7	27063	NM_014391	ANKRD1	4.79274	0.699112	3.52584e-08
GO:0048731	system development	0.379834	81	27063	NM_014391	ANKRD1	4.79274	0.699112	3.52584e-08
GO:0051179	localization	0.379834	108	27063	NM_014391	ANKRD1	4.79274	0.699112	3.52584e-08
GO:0048646	anatomical structure formation involved in morphogenesis	0.379834	24	27063	NM_014391	ANKRD1	4.79274	0.699112	3.52584e-08
GO:0048584	positive regulation of response to stimulus	0.379834	45	27063	NM_014391	ANKRD1	4.79274	0.699112	3.52584e-08
GO:2000026	regulation of multicellular organismal development	0.379834	40	27063	NM_014391	ANKRD1	4.79274	0.699112	3.52584e-08
GO:0050767	regulation of neurogenesis	0.38671	18	27063	NM_014391	ANKRD1	4.79274	0.699112	3.52584e-08
GO:0030017	sarcomere	0.387895	6	27063	NM_014391	ANKRD1	4.79274	0.699112	3.52584e-08
GO:0008092	cytoskeletal protein binding	0.388983	20	27063	NM_014391	ANKRD1	4.79274	0.699112	3.52584e-08
GO:0030016	myofibril	0.393862	6	27063	NM_014391	ANKRD1	4.79274	0.699112	3.52584e-08
GO:0044449	contractile fiber part	0.393862	6	27063	NM_014391	ANKRD1	4.79274	0.699112	3.52584e-08
GO:0051240	positive regulation of multicellular organismal process	0.39459	34	27063	NM_014391	ANKRD1	4.79274	0.699112	3.52584e-08
GO:0071453	cellular response to oxygen levels	0.407879	7	27063	NM_014391	ANKRD1	4.79274	0.699112	3.52584e-08
GO:0050896	response to stimulus	0.407879	142	27063	NM_014391	ANKRD1	4.79274	0.699112	3.52584e-08
GO:0043292	contractile fiber	0.419501	6	27063	NM_014391	ANKRD1	4.79274	0.699112	3.52584e-08
GO:0010927	cellular component assembly involved in morphogenesis	0.442801	4	27063	NM_014391	ANKRD1	4.79274	0.699112	3.52584e-08
GO:0001666	response to hypoxia	0.442801	9	27063	NM_014391	ANKRD1	4.79274	0.699112	3.52584e-08
GO:0045595	regulation of cell differentiation	0.442801	34	27063	NM_014391	ANKRD1	4.79274	0.699112	3.52584e-08
GO:0003007	heart morphogenesis	0.442801	7	27063	NM_014391	ANKRD1	4.79274	0.699112	3.52584e-08
GO:0035556	intracellular signal transduction	0.442801	49	27063	NM_014391	ANKRD1	4.79274	0.699112	3.52584e-08
GO:0031175	neuron projection development	0.442801	20	27063	NM_014391	ANKRD1	4.79274	0.699112	3.52584e-08
GO:0030239	myofibril assembly	0.442801	3	27063	NM_014391	ANKRD1	4.79274	0.699112	3.52584e-08
GO:0051046	regulation of secretion	0.447797	17	27063	NM_014391	ANKRD1	4.79274	0.699112	3.52584e-08
GO:0036293	response to decreased oxygen levels	0.451798	9	27063	NM_014391	ANKRD1	4.79274	0.699112	3.52584e-08
GO:1903530	regulation of secretion by cell	0.451798	16	27063	NM_014391	ANKRD1	4.79274	0.699112	3.52584e-08
GO:0051704	multi-organism process	0.451798	51	27063	NM_014391	ANKRD1	4.79274	0.699112	3.52584e-08
GO:0045664	regulation of neuron differentiation	0.451798	14	27063	NM_014391	ANKRD1	4.79274	0.699112	3.52584e-08
GO:0007399	nervous system development	0.453367	41	27063	NM_014391	ANKRD1	4.79274	0.699112	3.52584e-08
GO:0046332	SMAD binding	0.456075	3	27063	NM_014391	ANKRD1	4.79274	0.699112	3.52584e-08
GO:0055002	striated muscle cell development	0.461072	5	27063	NM_014391	ANKRD1	4.79274	0.699112	3.52584e-08
GO:0031346	positive regulation of cell projection organization	0.461072	9	27063	NM_014391	ANKRD1	4.79274	0.699112	3.52584e-08
GO:0065007	biological regulation	0.466981	181	27063	NM_014391	ANKRD1	4.79274	0.699112	3.52584e-08
GO:0031674	I band	0.469376	4	27063	NM_014391	ANKRD1	4.79274	0.699112	3.52584e-08
GO:0045597	positive regulation of cell differentiation	0.471439	19	27063	NM_014391	ANKRD1	4.79274	0.699112	3.52584e-08
GO:2000279	negative regulation of DNA biosynthetic process	0.471659	2	27063	NM_014391	ANKRD1	4.79274	0.699112	3.52584e-08
GO:0010976	positive regulation of neuron projection development	0.471659	7	27063	NM_014391	ANKRD1	4.79274	0.699112	3.52584e-08
GO:0070482	response to oxygen levels	0.471659	9	27063	NM_014391	ANKRD1	4.79274	0.699112	3.52584e-08
GO:0051049	regulation of transport	0.471659	33	27063	NM_014391	ANKRD1	4.79274	0.699112	3.52584e-08
GO:0050789	regulation of biological process	0.488431	171	27063	NM_014391	ANKRD1	4.79274	0.699112	3.52584e-08
GO:0055001	muscle cell development	0.488431	5	27063	NM_014391	ANKRD1	4.79274	0.699112	3.52584e-08
GO:0070887	cellular response to chemical stimulus	0.488431	54	27063	NM_014391	ANKRD1	4.79274	0.699112	3.52584e-08
GO:0048513	animal organ development	0.488431	58	27063	NM_014391	ANKRD1	4.79274	0.699112	3.52584e-08
GO:1902533	positive regulation of intracellular signal transduction	0.501209	19	27063	NM_014391	ANKRD1	4.79274	0.699112	3.52584e-08
GO:0042221	response to chemical	0.501762	75	27063	NM_014391	ANKRD1	4.79274	0.699112	3.52584e-08
GO:0002237	response to molecule of bacterial origin	0.502661	8	27063	NM_014391	ANKRD1	4.79274	0.699112	3.52584e-08
GO:0009617	response to bacterium	0.502661	14	27063	NM_014391	ANKRD1	4.79274	0.699112	3.52584e-08
GO:0045214	sarcomere organization	0.50365	2	27063	NM_014391	ANKRD1	4.79274	0.699112	3.52584e-08
GO:0050769	positive regulation of neurogenesis	0.50365	10	27063	NM_014391	ANKRD1	4.79274	0.699112	3.52584e-08
GO:0051962	positive regulation of nervous system development	0.50394	11	27063	NM_014391	ANKRD1	4.79274	0.699112	3.52584e-08
GO:0031432	titin binding	0.508288	1	27063	NM_014391	ANKRD1	4.79274	0.699112	3.52584e-08
GO:0005488	binding	0.508288	224	27063	NM_014391	ANKRD1	4.79274	0.699112	3.52584e-08
GO:0023052	signaling	0.508741	100	27063	NM_014391	ANKRD1	4.79274	0.699112	3.52584e-08
GO:0007154	cell communication	0.514962	100	27063	NM_014391	ANKRD1	4.79274	0.699112	3.52584e-08
GO:0048522	positive regulation of cellular process	0.522233	83	27063	NM_014391	ANKRD1	4.79274	0.699112	3.52584e-08
GO:0071496	cellular response to external stimulus	0.5326	7	27063	NM_014391	ANKRD1	4.79274	0.699112	3.52584e-08
GO:2000278	regulation of DNA biosynthetic process	0.535786	3	27063	NM_014391	ANKRD1	4.79274	0.699112	3.52584e-08
GO:0009967	positive regulation of signal transduction	0.541378	28	27063	NM_014391	ANKRD1	4.79274	0.699112	3.52584e-08
GO:0043517	positive regulation of DNA damage response, signal transduction by p53 class mediator	0.541626	1	27063	NM_014391	ANKRD1	4.79274	0.699112	3.52584e-08
GO:0008134	transcription factor binding	0.543345	12	27063	NM_014391	ANKRD1	4.79274	0.699112	3.52584e-08
GO:0071219	cellular response to molecule of bacterial origin	0.544575	5	27063	NM_014391	ANKRD1	4.79274	0.699112	3.52584e-08
GO:0050794	regulation of cellular process	0.545811	158	27063	NM_014391	ANKRD1	4.79274	0.699112	3.52584e-08
GO:0060537	muscle tissue development	0.545811	8	27063	NM_014391	ANKRD1	4.79274	0.699112	3.52584e-08
GO:0051052	regulation of DNA metabolic process	0.545811	7	27063	NM_014391	ANKRD1	4.79274	0.699112	3.52584e-08
GO:0007517	muscle organ development	0.545811	8	27063	NM_014391	ANKRD1	4.79274	0.699112	3.52584e-08
GO:0120036	plasma membrane bounded cell projection organization	0.545811	25	27063	NM_014391	ANKRD1	4.79274	0.699112	3.52584e-08
GO:0010647	positive regulation of cell communication	0.550256	30	27063	NM_014391	ANKRD1	4.79274	0.699112	3.52584e-08
GO:0006366	transcription by RNA polymerase II	0.551931	38	27063	NM_014391	ANKRD1	4.79274	0.699112	3.52584e-08
GO:0071356	cellular response to tumor necrosis factor	0.552376	6	27063	NM_014391	ANKRD1	4.79274	0.699112	3.52584e-08
GO:0023056	positive regulation of signaling	0.552376	30	27063	NM_014391	ANKRD1	4.79274	0.699112	3.52584e-08
GO:0055008	cardiac muscle tissue morphogenesis	0.560832	2	27063	NM_014391	ANKRD1	4.79274	0.699112	3.52584e-08
GO:0120035	regulation of plasma membrane bounded cell projection organization	0.560832	12	27063	NM_014391	ANKRD1	4.79274	0.699112	3.52584e-08
GO:0051130	positive regulation of cellular component organization	0.561058	20	27063	NM_014391	ANKRD1	4.79274	0.699112	3.52584e-08
GO:0051053	negative regulation of DNA metabolic process	0.567096	3	27063	NM_014391	ANKRD1	4.79274	0.699112	3.52584e-08
GO:0030030	cell projection organization	0.572147	25	27063	NM_014391	ANKRD1	4.79274	0.699112	3.52584e-08
GO:0071560	cellular response to transforming growth factor beta stimulus	0.573213	5	27063	NM_014391	ANKRD1	4.79274	0.699112	3.52584e-08
GO:0031344	regulation of cell projection organization	0.577089	12	27063	NM_014391	ANKRD1	4.79274	0.699112	3.52584e-08
GO:0010646	regulation of cell communication	0.581237	54	27063	NM_014391	ANKRD1	4.79274	0.699112	3.52584e-08
GO:0030029	actin filament-based process	0.588127	13	27063	NM_014391	ANKRD1	4.79274	0.699112	3.52584e-08
GO:0071559	response to transforming growth factor beta	0.588127	5	27063	NM_014391	ANKRD1	4.79274	0.699112	3.52584e-08
GO:0071216	cellular response to biotic stimulus	0.588127	5	27063	NM_014391	ANKRD1	4.79274	0.699112	3.52584e-08
GO:0010604	positive regulation of macromolecule metabolic process	0.588127	51	27063	NM_014391	ANKRD1	4.79274	0.699112	3.52584e-08
GO:0034612	response to tumor necrosis factor	0.593308	6	27063	NM_014391	ANKRD1	4.79274	0.699112	3.52584e-08
GO:0045666	positive regulation of neuron differentiation	0.593308	7	27063	NM_014391	ANKRD1	4.79274	0.699112	3.52584e-08
GO:1901798	positive regulation of signal transduction by p53 class mediator	0.593308	1	27063	NM_014391	ANKRD1	4.79274	0.699112	3.52584e-08
GO:0010975	regulation of neuron projection development	0.593308	9	27063	NM_014391	ANKRD1	4.79274	0.699112	3.52584e-08
GO:0023051	regulation of signaling	0.599211	54	27063	NM_014391	ANKRD1	4.79274	0.699112	3.52584e-08
GO:1902531	regulation of intracellular signal transduction	0.599211	29	27063	NM_014391	ANKRD1	4.79274	0.699112	3.52584e-08
GO:0009966	regulation of signal transduction	0.599211	48	27063	NM_014391	ANKRD1	4.79274	0.699112	3.52584e-08
GO:0001650	fibrillar center	0.602611	3	27063	NM_014391	ANKRD1	4.79274	0.699112	3.52584e-08
GO:0007507	heart development	0.608438	10	27063	NM_014391	ANKRD1	4.79274	0.699112	3.52584e-08
GO:0060415	muscle tissue morphogenesis	0.608438	2	27063	NM_014391	ANKRD1	4.79274	0.699112	3.52584e-08
GO:0006810	transport	0.611552	77	27063	NM_014391	ANKRD1	4.79274	0.699112	3.52584e-08
GO:0014706	striated muscle tissue development	0.618001	7	27063	NM_014391	ANKRD1	4.79274	0.699112	3.52584e-08
GO:0007010	cytoskeleton organization	0.62319	21	27063	NM_014391	ANKRD1	4.79274	0.699112	3.52584e-08
GO:0030036	actin cytoskeleton organization	0.626967	11	27063	NM_014391	ANKRD1	4.79274	0.699112	3.52584e-08
GO:0048644	muscle organ morphogenesis	0.626967	2	27063	NM_014391	ANKRD1	4.79274	0.699112	3.52584e-08
GO:0006357	regulation of transcription by RNA polymerase II	0.626967	34	27063	NM_014391	ANKRD1	4.79274	0.699112	3.52584e-08
GO:0051234	establishment of localization	0.631525	78	27063	NM_014391	ANKRD1	4.79274	0.699112	3.52584e-08
GO:0051128	regulation of cellular component organization	0.631525	37	27063	NM_014391	ANKRD1	4.79274	0.699112	3.52584e-08
GO:0061061	muscle structure development	0.631525	11	27063	NM_014391	ANKRD1	4.79274	0.699112	3.52584e-08
GO:0007165	signal transduction	0.631525	89	27063	NM_014391	ANKRD1	4.79274	0.699112	3.52584e-08
GO:0009306	protein secretion	0.631525	10	27063	NM_014391	ANKRD1	4.79274	0.699112	3.52584e-08
GO:0035592	establishment of protein localization to extracellular region	0.631525	10	27063	NM_014391	ANKRD1	4.79274	0.699112	3.52584e-08
GO:0009612	response to mechanical stimulus	0.637175	4	27063	NM_014391	ANKRD1	4.79274	0.699112	3.52584e-08
GO:0051173	positive regulation of nitrogen compound metabolic process	0.637175	47	27063	NM_014391	ANKRD1	4.79274	0.699112	3.52584e-08
GO:0032496	response to lipopolysaccharide	0.637175	6	27063	NM_014391	ANKRD1	4.79274	0.699112	3.52584e-08
GO:0071222	cellular response to lipopolysaccharide	0.637175	4	27063	NM_014391	ANKRD1	4.79274	0.699112	3.52584e-08
GO:0071692	protein localization to extracellular region	0.641748	10	27063	NM_014391	ANKRD1	4.79274	0.699112	3.52584e-08
GO:0003714	transcription corepressor activity	0.652887	4	27063	NM_014391	ANKRD1	4.79274	0.699112	3.52584e-08
GO:0009893	positive regulation of metabolic process	0.658105	53	27063	NM_014391	ANKRD1	4.79274	0.699112	3.52584e-08
GO:0051146	striated muscle cell differentiation	0.66829	5	27063	NM_014391	ANKRD1	4.79274	0.699112	3.52584e-08
GO:0043516	regulation of DNA damage response, signal transduction by p53 class mediator	0.66829	1	27063	NM_014391	ANKRD1	4.79274	0.699112	3.52584e-08
GO:0048738	cardiac muscle tissue development	0.674953	4	27063	NM_014391	ANKRD1	4.79274	0.699112	3.52584e-08
GO:0002790	peptide secretion	0.674953	10	27063	NM_014391	ANKRD1	4.79274	0.699112	3.52584e-08
GO:2001022	positive regulation of response to DNA damage stimulus	0.675974	2	27063	NM_014391	ANKRD1	4.79274	0.699112	3.52584e-08
GO:0022607	cellular component assembly	0.688882	43	27063	NM_014391	ANKRD1	4.79274	0.699112	3.52584e-08
GO:0009628	response to abiotic stimulus	0.709328	18	27063	NM_014391	ANKRD1	4.79274	0.699112	3.52584e-08
GO:0042692	muscle cell differentiation	0.710745	6	27063	NM_014391	ANKRD1	4.79274	0.699112	3.52584e-08
GO:0072359	circulatory system development	0.717036	17	27063	NM_014391	ANKRD1	4.79274	0.699112	3.52584e-08
GO:0071347	cellular response to interleukin-1	0.71815	3	27063	NM_014391	ANKRD1	4.79274	0.699112	3.52584e-08
GO:0010557	positive regulation of macromolecule biosynthetic process	0.720552	27	27063	NM_014391	ANKRD1	4.79274	0.699112	3.52584e-08
GO:0031325	positive regulation of cellular metabolic process	0.720552	47	27063	NM_014391	ANKRD1	4.79274	0.699112	3.52584e-08
GO:0140110	transcription regulator activity	0.721022	24	27063	NM_014391	ANKRD1	4.79274	0.699112	3.52584e-08
GO:0061629	RNA polymerase II-specific DNA-binding transcription factor binding	0.728905	4	27063	NM_014391	ANKRD1	4.79274	0.699112	3.52584e-08
GO:0031328	positive regulation of cellular biosynthetic process	0.732033	28	27063	NM_014391	ANKRD1	4.79274	0.699112	3.52584e-08
GO:0140297	DNA-binding transcription factor binding	0.733311	5	27063	NM_014391	ANKRD1	4.79274	0.699112	3.52584e-08
GO:0070925	organelle assembly	0.734456	12	27063	NM_014391	ANKRD1	4.79274	0.699112	3.52584e-08
GO:0044464	cell part	0.737846	235	27063	NM_014391	ANKRD1	4.79274	0.699112	3.52584e-08
GO:0044452	nucleolar part	0.737846	3	27063	NM_014391	ANKRD1	4.79274	0.699112	3.52584e-08
GO:0071897	DNA biosynthetic process	0.740393	3	27063	NM_014391	ANKRD1	4.79274	0.699112	3.52584e-08
GO:0019216	regulation of lipid metabolic process	0.741508	6	27063	NM_014391	ANKRD1	4.79274	0.699112	3.52584e-08
GO:0051050	positive regulation of transport	0.745747	14	27063	NM_014391	ANKRD1	4.79274	0.699112	3.52584e-08
GO:0031032	actomyosin structure organization	0.745747	3	27063	NM_014391	ANKRD1	4.79274	0.699112	3.52584e-08
GO:0050708	regulation of protein secretion	0.745747	7	27063	NM_014391	ANKRD1	4.79274	0.699112	3.52584e-08
GO:0002039	p53 binding	0.758054	1	27063	NM_014391	ANKRD1	4.79274	0.699112	3.52584e-08
GO:0009891	positive regulation of biosynthetic process	0.758497	28	27063	NM_014391	ANKRD1	4.79274	0.699112	3.52584e-08
GO:0006950	response to stress	0.764295	56	27063	NM_014391	ANKRD1	4.79274	0.699112	3.52584e-08
GO:0051716	cellular response to stimulus	0.768986	105	27063	NM_014391	ANKRD1	4.79274	0.699112	3.52584e-08
GO:0070555	response to interleukin-1	0.782082	3	27063	NM_014391	ANKRD1	4.79274	0.699112	3.52584e-08
GO:0005623	cell	0.785824	235	27063	NM_014391	ANKRD1	4.79274	0.699112	3.52584e-08
GO:0002791	regulation of peptide secretion	0.788602	7	27063	NM_014391	ANKRD1	4.79274	0.699112	3.52584e-08
GO:0044085	cellular component biogenesis	0.79028	44	27063	NM_014391	ANKRD1	4.79274	0.699112	3.52584e-08
GO:0009987	cellular process	0.790919	221	27063	NM_014391	ANKRD1	4.79274	0.699112	3.52584e-08
GO:0009888	tissue development	0.792402	28	27063	NM_014391	ANKRD1	4.79274	0.699112	3.52584e-08
GO:0071345	cellular response to cytokine stimulus	0.794388	15	27063	NM_014391	ANKRD1	4.79274	0.699112	3.52584e-08
GO:0048729	tissue morphogenesis	0.796766	9	27063	NM_014391	ANKRD1	4.79274	0.699112	3.52584e-08
GO:0014070	response to organic cyclic compound	0.802991	13	27063	NM_014391	ANKRD1	4.79274	0.699112	3.52584e-08
GO:0034097	response to cytokine	0.810341	16	27063	NM_014391	ANKRD1	4.79274	0.699112	3.52584e-08
GO:0016043	cellular component organization	0.810341	87	27063	NM_014391	ANKRD1	4.79274	0.699112	3.52584e-08
GO:0005515	protein binding	0.812476	172	27063	NM_014391	ANKRD1	4.79274	0.699112	3.52584e-08
GO:0003713	transcription coactivator activity	0.812476	4	27063	NM_014391	ANKRD1	4.79274	0.699112	3.52584e-08
GO:0071310	cellular response to organic substance	0.815068	37	27063	NM_014391	ANKRD1	4.79274	0.699112	3.52584e-08
GO:0003712	transcription coregulator activity	0.816314	7	27063	NM_014391	ANKRD1	4.79274	0.699112	3.52584e-08
GO:1904951	positive regulation of establishment of protein localization	0.816601	6	27063	NM_014391	ANKRD1	4.79274	0.699112	3.52584e-08
GO:0048519	negative regulation of biological process	0.8183	75	27063	NM_014391	ANKRD1	4.79274	0.699112	3.52584e-08
GO:0070201	regulation of establishment of protein localization	0.818733	10	27063	NM_014391	ANKRD1	4.79274	0.699112	3.52584e-08
GO:0071363	cellular response to growth factor stimulus	0.825606	9	27063	NM_014391	ANKRD1	4.79274	0.699112	3.52584e-08
GO:0033993	response to lipid	0.831168	12	27063	NM_014391	ANKRD1	4.79274	0.699112	3.52584e-08
GO:0080134	regulation of response to stress	0.832353	20	27063	NM_014391	ANKRD1	4.79274	0.699112	3.52584e-08
GO:0099512	supramolecular fiber	0.833636	13	27063	NM_014391	ANKRD1	4.79274	0.699112	3.52584e-08
GO:0048523	negative regulation of cellular process	0.836799	65	27063	NM_014391	ANKRD1	4.79274	0.699112	3.52584e-08
GO:0071260	cellular response to mechanical stimulus	0.841695	1	27063	NM_014391	ANKRD1	4.79274	0.699112	3.52584e-08
GO:0099080	supramolecular complex	0.842788	13	27063	NM_014391	ANKRD1	4.79274	0.699112	3.52584e-08
GO:0099081	supramolecular polymer	0.842788	13	27063	NM_014391	ANKRD1	4.79274	0.699112	3.52584e-08
GO:0051223	regulation of protein transport	0.844572	9	27063	NM_014391	ANKRD1	4.79274	0.699112	3.52584e-08
GO:0104004	cellular response to environmental stimulus	0.846923	4	27063	NM_014391	ANKRD1	4.79274	0.699112	3.52584e-08
GO:0071214	cellular response to abiotic stimulus	0.846923	4	27063	NM_014391	ANKRD1	4.79274	0.699112	3.52584e-08
GO:0043226	organelle	0.84948	186	27063	NM_014391	ANKRD1	4.79274	0.699112	3.52584e-08
GO:0070848	response to growth factor	0.850391	9	27063	NM_014391	ANKRD1	4.79274	0.699112	3.52584e-08
GO:0051222	positive regulation of protein transport	0.85955	5	27063	NM_014391	ANKRD1	4.79274	0.699112	3.52584e-08
GO:1901796	regulation of signal transduction by p53 class mediator	0.864457	2	27063	NM_014391	ANKRD1	4.79274	0.699112	3.52584e-08
GO:0090087	regulation of peptide transport	0.866203	9	27063	NM_014391	ANKRD1	4.79274	0.699112	3.52584e-08
GO:0071840	cellular component organization or biogenesis	0.871042	87	27063	NM_014391	ANKRD1	4.79274	0.699112	3.52584e-08
GO:0006915	apoptotic process	0.872182	25	27063	NM_014391	ANKRD1	4.79274	0.699112	3.52584e-08
GO:0050714	positive regulation of protein secretion	0.872587	3	27063	NM_014391	ANKRD1	4.79274	0.699112	3.52584e-08
GO:1903508	positive regulation of nucleic acid-templated transcription	0.875445	20	27063	NM_014391	ANKRD1	4.79274	0.699112	3.52584e-08
GO:0010033	response to organic substance	0.875445	43	27063	NM_014391	ANKRD1	4.79274	0.699112	3.52584e-08
GO:1902680	positive regulation of RNA biosynthetic process	0.875683	20	27063	NM_014391	ANKRD1	4.79274	0.699112	3.52584e-08
GO:1901700	response to oxygen-containing compound	0.876394	21	27063	NM_014391	ANKRD1	4.79274	0.699112	3.52584e-08
GO:0071396	cellular response to lipid	0.877866	7	27063	NM_014391	ANKRD1	4.79274	0.699112	3.52584e-08
GO:0071407	cellular response to organic cyclic compound	0.877866	7	27063	NM_014391	ANKRD1	4.79274	0.699112	3.52584e-08
GO:0051254	positive regulation of RNA metabolic process	0.879859	21	27063	NM_014391	ANKRD1	4.79274	0.699112	3.52584e-08
GO:0000122	negative regulation of transcription by RNA polymerase II	0.879975	10	27063	NM_014391	ANKRD1	4.79274	0.699112	3.52584e-08
GO:0045935	positive regulation of nucleobase-containing compound metabolic process	0.883331	23	27063	NM_014391	ANKRD1	4.79274	0.699112	3.52584e-08
GO:0042826	histone deacetylase binding	0.884287	1	27063	NM_014391	ANKRD1	4.79274	0.699112	3.52584e-08
GO:0006351	transcription, DNA-templated	0.886894	46	27063	NM_014391	ANKRD1	4.79274	0.699112	3.52584e-08
GO:0030330	DNA damage response, signal transduction by p53 class mediator	0.891654	1	27063	NM_014391	ANKRD1	4.79274	0.699112	3.52584e-08
GO:0002793	positive regulation of peptide secretion	0.89356	3	27063	NM_014391	ANKRD1	4.79274	0.699112	3.52584e-08
GO:0051171	regulation of nitrogen compound metabolic process	0.895327	76	27063	NM_014391	ANKRD1	4.79274	0.699112	3.52584e-08
GO:0042981	regulation of apoptotic process	0.898535	19	27063	NM_014391	ANKRD1	4.79274	0.699112	3.52584e-08
GO:1903506	regulation of nucleic acid-templated transcription	0.900734	44	27063	NM_014391	ANKRD1	4.79274	0.699112	3.52584e-08
GO:1901701	cellular response to oxygen-containing compound	0.900833	14	27063	NM_014391	ANKRD1	4.79274	0.699112	3.52584e-08
GO:0006355	regulation of transcription, DNA-templated	0.902344	43	27063	NM_014391	ANKRD1	4.79274	0.699112	3.52584e-08
GO:0097659	nucleic acid-templated transcription	0.902563	46	27063	NM_014391	ANKRD1	4.79274	0.699112	3.52584e-08
GO:2001141	regulation of RNA biosynthetic process	0.902563	44	27063	NM_014391	ANKRD1	4.79274	0.699112	3.52584e-08
GO:0045934	negative regulation of nucleobase-containing compound metabolic process	0.908486	17	27063	NM_014391	ANKRD1	4.79274	0.699112	3.52584e-08
GO:0032774	RNA biosynthetic process	0.908486	46	27063	NM_014391	ANKRD1	4.79274	0.699112	3.52584e-08
GO:0018130	heterocycle biosynthetic process	0.908866	53	27063	NM_014391	ANKRD1	4.79274	0.699112	3.52584e-08
GO:2001020	regulation of response to DNA damage stimulus	0.908871	2	27063	NM_014391	ANKRD1	4.79274	0.699112	3.52584e-08
GO:0051252	regulation of RNA metabolic process	0.909941	47	27063	NM_014391	ANKRD1	4.79274	0.699112	3.52584e-08
GO:0034654	nucleobase-containing compound biosynthetic process	0.911455	52	27063	NM_014391	ANKRD1	4.79274	0.699112	3.52584e-08
GO:0019438	aromatic compound biosynthetic process	0.911455	53	27063	NM_014391	ANKRD1	4.79274	0.699112	3.52584e-08
GO:0043067	regulation of programmed cell death	0.912287	19	27063	NM_014391	ANKRD1	4.79274	0.699112	3.52584e-08
GO:1903532	positive regulation of secretion by cell	0.912781	4	27063	NM_014391	ANKRD1	4.79274	0.699112	3.52584e-08
GO:1901363	heterocyclic compound binding	0.913645	79	27063	NM_014391	ANKRD1	4.79274	0.699112	3.52584e-08
GO:0010556	regulation of macromolecule biosynthetic process	0.916979	51	27063	NM_014391	ANKRD1	4.79274	0.699112	3.52584e-08
GO:0006629	lipid metabolic process	0.917353	16	27063	NM_014391	ANKRD1	4.79274	0.699112	3.52584e-08
GO:0044444	cytoplasmic part	0.919807	129	27063	NM_014391	ANKRD1	4.79274	0.699112	3.52584e-08
GO:0019219	regulation of nucleobase-containing compound metabolic process	0.922642	50	27063	NM_014391	ANKRD1	4.79274	0.699112	3.52584e-08
GO:0008219	cell death	0.925027	27	27063	NM_014391	ANKRD1	4.79274	0.699112	3.52584e-08
GO:0080090	regulation of primary metabolic process	0.928806	77	27063	NM_014391	ANKRD1	4.79274	0.699112	3.52584e-08
GO:0097159	organic cyclic compound binding	0.933556	79	27063	NM_014391	ANKRD1	4.79274	0.699112	3.52584e-08
GO:0042770	signal transduction in response to DNA damage	0.933678	1	27063	NM_014391	ANKRD1	4.79274	0.699112	3.52584e-08
GO:0010941	regulation of cell death	0.934188	20	27063	NM_014391	ANKRD1	4.79274	0.699112	3.52584e-08
GO:0012501	programmed cell death	0.935161	25	27063	NM_014391	ANKRD1	4.79274	0.699112	3.52584e-08
GO:1901362	organic cyclic compound biosynthetic process	0.936404	54	27063	NM_014391	ANKRD1	4.79274	0.699112	3.52584e-08
GO:0051047	positive regulation of secretion	0.937612	4	27063	NM_014391	ANKRD1	4.79274	0.699112	3.52584e-08
GO:2000112	regulation of cellular macromolecule biosynthetic process	0.941013	48	27063	NM_014391	ANKRD1	4.79274	0.699112	3.52584e-08
GO:0045892	negative regulation of transcription, DNA-templated	0.94546	13	27063	NM_014391	ANKRD1	4.79274	0.699112	3.52584e-08
GO:0019899	enzyme binding	0.952756	24	27063	NM_014391	ANKRD1	4.79274	0.699112	3.52584e-08
GO:0031323	regulation of cellular metabolic process	0.953894	78	27063	NM_014391	ANKRD1	4.79274	0.699112	3.52584e-08
GO:0072331	signal transduction by p53 class mediator	0.954568	2	27063	NM_014391	ANKRD1	4.79274	0.699112	3.52584e-08
GO:0031326	regulation of cellular biosynthetic process	0.955849	51	27063	NM_014391	ANKRD1	4.79274	0.699112	3.52584e-08
GO:0009889	regulation of biosynthetic process	0.957163	52	27063	NM_014391	ANKRD1	4.79274	0.699112	3.52584e-08
GO:0010942	positive regulation of cell death	0.960053	7	27063	NM_014391	ANKRD1	4.79274	0.699112	3.52584e-08
GO:0071702	organic substance transport	0.964126	33	27063	NM_014391	ANKRD1	4.79274	0.699112	3.52584e-08
GO:0003677	DNA binding	0.964772	27	27063	NM_014391	ANKRD1	4.79274	0.699112	3.52584e-08
GO:1903507	negative regulation of nucleic acid-templated transcription	0.96637	13	27063	NM_014391	ANKRD1	4.79274	0.699112	3.52584e-08
GO:1902679	negative regulation of RNA biosynthetic process	0.96653	13	27063	NM_014391	ANKRD1	4.79274	0.699112	3.52584e-08
GO:0051253	negative regulation of RNA metabolic process	0.968218	14	27063	NM_014391	ANKRD1	4.79274	0.699112	3.52584e-08
GO:0032880	regulation of protein localization	0.974477	10	27063	NM_014391	ANKRD1	4.79274	0.699112	3.52584e-08
GO:0043065	positive regulation of apoptotic process	0.974809	6	27063	NM_014391	ANKRD1	4.79274	0.699112	3.52584e-08
GO:0010468	regulation of gene expression	0.974896	55	27063	NM_014391	ANKRD1	4.79274	0.699112	3.52584e-08
GO:0043068	positive regulation of programmed cell death	0.977154	6	27063	NM_014391	ANKRD1	4.79274	0.699112	3.52584e-08
GO:0060255	regulation of macromolecule metabolic process	0.978397	77	27063	NM_014391	ANKRD1	4.79274	0.699112	3.52584e-08
GO:2000113	negative regulation of cellular macromolecule biosynthetic process	0.979817	15	27063	NM_014391	ANKRD1	4.79274	0.699112	3.52584e-08
GO:0006996	organelle organization	0.981065	45	27063	NM_014391	ANKRD1	4.79274	0.699112	3.52584e-08
GO:0006259	DNA metabolic process	0.990207	8	27063	NM_014391	ANKRD1	4.79274	0.699112	3.52584e-08
GO:0071495	cellular response to endogenous stimulus	0.990207	14	27063	NM_014391	ANKRD1	4.79274	0.699112	3.52584e-08
GO:0080135	regulation of cellular response to stress	0.991167	6	27063	NM_014391	ANKRD1	4.79274	0.699112	3.52584e-08
GO:0009719	response to endogenous stimulus	0.991832	17	27063	NM_014391	ANKRD1	4.79274	0.699112	3.52584e-08
GO:0010558	negative regulation of macromolecule biosynthetic process	0.993135	15	27063	NM_014391	ANKRD1	4.79274	0.699112	3.52584e-08
GO:0009890	negative regulation of biosynthetic process	0.993135	16	27063	NM_014391	ANKRD1	4.79274	0.699112	3.52584e-08
GO:0006807	nitrogen compound metabolic process	0.993514	125	27063	NM_014391	ANKRD1	4.79274	0.699112	3.52584e-08
GO:0045184	establishment of protein localization	0.995625	22	27063	NM_014391	ANKRD1	4.79274	0.699112	3.52584e-08
GO:0005737	cytoplasm	0.996821	151	27063	NM_014391	ANKRD1	4.79274	0.699112	3.52584e-08
GO:0009059	macromolecule biosynthetic process	0.997276	58	27063	NM_014391	ANKRD1	4.79274	0.699112	3.52584e-08
GO:0071705	nitrogen compound transport	0.997276	25	27063	NM_014391	ANKRD1	4.79274	0.699112	3.52584e-08
GO:0044271	cellular nitrogen compound biosynthetic process	0.997276	56	27063	NM_014391	ANKRD1	4.79274	0.699112	3.52584e-08
GO:0043170	macromolecule metabolic process	0.997746	117	27063	NM_014391	ANKRD1	4.79274	0.699112	3.52584e-08
GO:0019222	regulation of metabolic process	0.997968	81	27063	NM_014391	ANKRD1	4.79274	0.699112	3.52584e-08
GO:0016070	RNA metabolic process	0.997968	52	27063	NM_014391	ANKRD1	4.79274	0.699112	3.52584e-08
GO:0043229	intracellular organelle	0.998354	167	27063	NM_014391	ANKRD1	4.79274	0.699112	3.52584e-08
GO:0043227	membrane-bounded organelle	0.998354	163	27063	NM_014391	ANKRD1	4.79274	0.699112	3.52584e-08
GO:0006139	nucleobase-containing compound metabolic process	0.998567	65	27063	NM_014391	ANKRD1	4.79274	0.699112	3.52584e-08
GO:0031327	negative regulation of cellular biosynthetic process	0.998567	15	27063	NM_014391	ANKRD1	4.79274	0.699112	3.52584e-08
GO:0034641	cellular nitrogen compound metabolic process	0.998567	75	27063	NM_014391	ANKRD1	4.79274	0.699112	3.52584e-08
GO:0015031	protein transport	0.998567	20	27063	NM_014391	ANKRD1	4.79274	0.699112	3.52584e-08
GO:0006725	cellular aromatic compound metabolic process	1	67	27063	NM_014391	ANKRD1	4.79274	0.699112	3.52584e-08
GO:0046483	heterocycle metabolic process	1	66	27063	NM_014391	ANKRD1	4.79274	0.699112	3.52584e-08
GO:0005730	nucleolus	1	5	27063	NM_014391	ANKRD1	4.79274	0.699112	3.52584e-08
GO:0005654	nucleoplasm	1	30	27063	NM_014391	ANKRD1	4.79274	0.699112	3.52584e-08
GO:0005622	intracellular	1	187	27063	NM_014391	ANKRD1	4.79274	0.699112	3.52584e-08
GO:0005634	nucleus	1	83	27063	NM_014391	ANKRD1	4.79274	0.699112	3.52584e-08
GO:0071704	organic substance metabolic process	1	134	27063	NM_014391	ANKRD1	4.79274	0.699112	3.52584e-08
GO:0006974	cellular response to DNA damage stimulus	1	6	27063	NM_014391	ANKRD1	4.79274	0.699112	3.52584e-08
GO:0051172	negative regulation of nitrogen compound metabolic process	1	23	27063	NM_014391	ANKRD1	4.79274	0.699112	3.52584e-08
GO:0005829	cytosol	1	48	27063	NM_014391	ANKRD1	4.79274	0.699112	3.52584e-08
GO:0033036	macromolecule localization	1	32	27063	NM_014391	ANKRD1	4.79274	0.699112	3.52584e-08
GO:0003676	nucleic acid binding	1	39	27063	NM_014391	ANKRD1	4.79274	0.699112	3.52584e-08
GO:0003674	molecular_function	1	249	27063	NM_014391	ANKRD1	4.79274	0.699112	3.52584e-08
GO:0033554	cellular response to stress	1	18	27063	NM_014391	ANKRD1	4.79274	0.699112	3.52584e-08
GO:0031324	negative regulation of cellular metabolic process	1	23	27063	NM_014391	ANKRD1	4.79274	0.699112	3.52584e-08
GO:1901576	organic substance biosynthetic process	1	67	27063	NM_014391	ANKRD1	4.79274	0.699112	3.52584e-08
GO:1901360	organic cyclic compound metabolic process	1	68	27063	NM_014391	ANKRD1	4.79274	0.699112	3.52584e-08
GO:0034645	cellular macromolecule biosynthetic process	1	55	27063	NM_014391	ANKRD1	4.79274	0.699112	3.52584e-08
GO:0043231	intracellular membrane-bounded organelle	1	131	27063	NM_014391	ANKRD1	4.79274	0.699112	3.52584e-08
GO:0044249	cellular biosynthetic process	1	67	27063	NM_014391	ANKRD1	4.79274	0.699112	3.52584e-08
GO:0043232	intracellular non-membrane-bounded organelle	1	58	27063	NM_014391	ANKRD1	4.79274	0.699112	3.52584e-08
GO:0043233	organelle lumen	1	55	27063	NM_014391	ANKRD1	4.79274	0.699112	3.52584e-08
GO:0010467	gene expression	1	62	27063	NM_014391	ANKRD1	4.79274	0.699112	3.52584e-08
GO:0015833	peptide transport	1	20	27063	NM_014391	ANKRD1	4.79274	0.699112	3.52584e-08
GO:0044422	organelle part	1	122	27063	NM_014391	ANKRD1	4.79274	0.699112	3.52584e-08
GO:0044424	intracellular part	1	187	27063	NM_014391	ANKRD1	4.79274	0.699112	3.52584e-08
GO:0044428	nuclear part	1	46	27063	NM_014391	ANKRD1	4.79274	0.699112	3.52584e-08
GO:0044238	primary metabolic process	1	129	27063	NM_014391	ANKRD1	4.79274	0.699112	3.52584e-08
GO:0009892	negative regulation of metabolic process	1	28	27063	NM_014391	ANKRD1	4.79274	0.699112	3.52584e-08
GO:0031981	nuclear lumen	1	40	27063	NM_014391	ANKRD1	4.79274	0.699112	3.52584e-08
GO:0044237	cellular metabolic process	1	130	27063	NM_014391	ANKRD1	4.79274	0.699112	3.52584e-08
GO:0042886	amide transport	1	20	27063	NM_014391	ANKRD1	4.79274	0.699112	3.52584e-08
GO:0031974	membrane-enclosed lumen	1	55	27063	NM_014391	ANKRD1	4.79274	0.699112	3.52584e-08
GO:0044260	cellular macromolecule metabolic process	1	97	27063	NM_014391	ANKRD1	4.79274	0.699112	3.52584e-08
GO:0043228	non-membrane-bounded organelle	1	58	27063	NM_014391	ANKRD1	4.79274	0.699112	3.52584e-08
GO:0010605	negative regulation of macromolecule metabolic process	1	25	27063	NM_014391	ANKRD1	4.79274	0.699112	3.52584e-08
GO:0008152	metabolic process	1	140	27063	NM_014391	ANKRD1	4.79274	0.699112	3.52584e-08
GO:0008150	biological_process	1	245	27063	NM_014391	ANKRD1	4.79274	0.699112	3.52584e-08
GO:0010629	negative regulation of gene expression	1	19	27063	NM_014391	ANKRD1	4.79274	0.699112	3.52584e-08
GO:0005575	cellular_component	1	259	27063	NM_014391	ANKRD1	4.79274	0.699112	3.52584e-08
GO:0008104	protein localization	1	25	27063	NM_014391	ANKRD1	4.79274	0.699112	3.52584e-08
GO:0044446	intracellular organelle part	1	115	27063	NM_014391	ANKRD1	4.79274	0.699112	3.52584e-08
GO:0009058	biosynthetic process	1	70	27063	NM_014391	ANKRD1	4.79274	0.699112	3.52584e-08
GO:0090304	nucleic acid metabolic process	1	57	27063	NM_014391	ANKRD1	4.79274	0.699112	3.52584e-08
GO:0070013	intracellular organelle lumen	1	55	27063	NM_014391	ANKRD1	4.79274	0.699112	3.52584e-08
GO:0043168	anion binding	0.369161	50	150209	NM_001018060,NM_001146288,NM_144704,NR_027464	AIFM3	4.53186	-1.23421	2.70281e-05
GO:0036094	small molecule binding	0.471893	42	150209	NM_001018060,NM_001146288,NM_144704,NR_027464	AIFM3	4.53186	-1.23421	2.70281e-05
GO:0043167	ion binding	0.484031	95	150209	NM_001018060,NM_001146288,NM_144704,NR_027464	AIFM3	4.53186	-1.23421	2.70281e-05
GO:0005488	binding	0.508288	224	150209	NM_001018060,NM_001146288,NM_144704,NR_027464	AIFM3	4.53186	-1.23421	2.70281e-05
GO:1901265	nucleoside phosphate binding	0.508288	35	150209	NM_001018060,NM_001146288,NM_144704,NR_027464	AIFM3	4.53186	-1.23421	2.70281e-05
GO:0000166	nucleotide binding	0.508288	35	150209	NM_001018060,NM_001146288,NM_144704,NR_027464	AIFM3	4.53186	-1.23421	2.70281e-05
GO:0016491	oxidoreductase activity	0.549448	13	150209	NM_001018060,NM_001146288,NM_144704,NR_027464	AIFM3	4.53186	-1.23421	2.70281e-05
GO:0051537	2 iron, 2 sulfur cluster binding	0.55011	1	150209	NM_001018060,NM_001146288,NM_144704,NR_027464	AIFM3	4.53186	-1.23421	2.70281e-05
GO:0048037	cofactor binding	0.552938	9	150209	NM_001018060,NM_001146288,NM_144704,NR_027464	AIFM3	4.53186	-1.23421	2.70281e-05
GO:0050660	flavin adenine dinucleotide binding	0.570425	2	150209	NM_001018060,NM_001146288,NM_144704,NR_027464	AIFM3	4.53186	-1.23421	2.70281e-05
GO:0055114	oxidation-reduction process	0.577089	17	150209	NM_001018060,NM_001146288,NM_144704,NR_027464	AIFM3	4.53186	-1.23421	2.70281e-05
GO:0012505	endomembrane system	0.621312	66	150209	NM_001018060,NM_001146288,NM_144704,NR_027464	AIFM3	4.53186	-1.23421	2.70281e-05
GO:0097194	execution phase of apoptosis	0.631525	2	150209	NM_001018060,NM_001146288,NM_144704,NR_027464	AIFM3	4.53186	-1.23421	2.70281e-05
GO:0046872	metal ion binding	0.639201	60	150209	NM_001018060,NM_001146288,NM_144704,NR_027464	AIFM3	4.53186	-1.23421	2.70281e-05
GO:0043169	cation binding	0.700489	60	150209	NM_001018060,NM_001146288,NM_144704,NR_027464	AIFM3	4.53186	-1.23421	2.70281e-05
GO:0016020	membrane	0.70116	136	150209	NM_001018060,NM_001146288,NM_144704,NR_027464	AIFM3	4.53186	-1.23421	2.70281e-05
GO:0044464	cell part	0.737846	235	150209	NM_001018060,NM_001146288,NM_144704,NR_027464	AIFM3	4.53186	-1.23421	2.70281e-05
GO:0050662	coenzyme binding	0.739268	4	150209	NM_001018060,NM_001146288,NM_144704,NR_027464	AIFM3	4.53186	-1.23421	2.70281e-05
GO:0051540	metal cluster binding	0.756675	1	150209	NM_001018060,NM_001146288,NM_144704,NR_027464	AIFM3	4.53186	-1.23421	2.70281e-05
GO:0051536	iron-sulfur cluster binding	0.756675	1	150209	NM_001018060,NM_001146288,NM_144704,NR_027464	AIFM3	4.53186	-1.23421	2.70281e-05
GO:0005623	cell	0.785824	235	150209	NM_001018060,NM_001146288,NM_144704,NR_027464	AIFM3	4.53186	-1.23421	2.70281e-05
GO:0009987	cellular process	0.790919	221	150209	NM_001018060,NM_001146288,NM_144704,NR_027464	AIFM3	4.53186	-1.23421	2.70281e-05
GO:0043226	organelle	0.84948	186	150209	NM_001018060,NM_001146288,NM_144704,NR_027464	AIFM3	4.53186	-1.23421	2.70281e-05
GO:0006915	apoptotic process	0.872182	25	150209	NM_001018060,NM_001146288,NM_144704,NR_027464	AIFM3	4.53186	-1.23421	2.70281e-05
GO:1901363	heterocyclic compound binding	0.913645	79	150209	NM_001018060,NM_001146288,NM_144704,NR_027464	AIFM3	4.53186	-1.23421	2.70281e-05
GO:0044444	cytoplasmic part	0.919807	129	150209	NM_001018060,NM_001146288,NM_144704,NR_027464	AIFM3	4.53186	-1.23421	2.70281e-05
GO:0008219	cell death	0.925027	27	150209	NM_001018060,NM_001146288,NM_144704,NR_027464	AIFM3	4.53186	-1.23421	2.70281e-05
GO:0097159	organic cyclic compound binding	0.933556	79	150209	NM_001018060,NM_001146288,NM_144704,NR_027464	AIFM3	4.53186	-1.23421	2.70281e-05
GO:0012501	programmed cell death	0.935161	25	150209	NM_001018060,NM_001146288,NM_144704,NR_027464	AIFM3	4.53186	-1.23421	2.70281e-05
GO:0003824	catalytic activity	0.945786	71	150209	NM_001018060,NM_001146288,NM_144704,NR_027464	AIFM3	4.53186	-1.23421	2.70281e-05
GO:0031090	organelle membrane	0.986792	42	150209	NM_001018060,NM_001146288,NM_144704,NR_027464	AIFM3	4.53186	-1.23421	2.70281e-05
GO:0031966	mitochondrial membrane	0.988893	7	150209	NM_001018060,NM_001146288,NM_144704,NR_027464	AIFM3	4.53186	-1.23421	2.70281e-05
GO:0005737	cytoplasm	0.996821	151	150209	NM_001018060,NM_001146288,NM_144704,NR_027464	AIFM3	4.53186	-1.23421	2.70281e-05
GO:0043229	intracellular organelle	0.998354	167	150209	NM_001018060,NM_001146288,NM_144704,NR_027464	AIFM3	4.53186	-1.23421	2.70281e-05
GO:0031967	organelle envelope	0.998354	12	150209	NM_001018060,NM_001146288,NM_144704,NR_027464	AIFM3	4.53186	-1.23421	2.70281e-05
GO:0043227	membrane-bounded organelle	0.998354	163	150209	NM_001018060,NM_001146288,NM_144704,NR_027464	AIFM3	4.53186	-1.23421	2.70281e-05
GO:0031975	envelope	0.998354	12	150209	NM_001018060,NM_001146288,NM_144704,NR_027464	AIFM3	4.53186	-1.23421	2.70281e-05
GO:0005783	endoplasmic reticulum	0.998354	21	150209	NM_001018060,NM_001146288,NM_144704,NR_027464	AIFM3	4.53186	-1.23421	2.70281e-05
GO:0005740	mitochondrial envelope	0.998354	7	150209	NM_001018060,NM_001146288,NM_144704,NR_027464	AIFM3	4.53186	-1.23421	2.70281e-05
GO:0005743	mitochondrial inner membrane	0.998354	4	150209	NM_001018060,NM_001146288,NM_144704,NR_027464	AIFM3	4.53186	-1.23421	2.70281e-05
GO:0005622	intracellular	1	187	150209	NM_001018060,NM_001146288,NM_144704,NR_027464	AIFM3	4.53186	-1.23421	2.70281e-05
GO:0005739	mitochondrion	1	13	150209	NM_001018060,NM_001146288,NM_144704,NR_027464	AIFM3	4.53186	-1.23421	2.70281e-05
GO:0005829	cytosol	1	48	150209	NM_001018060,NM_001146288,NM_144704,NR_027464	AIFM3	4.53186	-1.23421	2.70281e-05
GO:0003674	molecular_function	1	249	150209	NM_001018060,NM_001146288,NM_144704,NR_027464	AIFM3	4.53186	-1.23421	2.70281e-05
GO:0043231	intracellular membrane-bounded organelle	1	131	150209	NM_001018060,NM_001146288,NM_144704,NR_027464	AIFM3	4.53186	-1.23421	2.70281e-05
GO:0044422	organelle part	1	122	150209	NM_001018060,NM_001146288,NM_144704,NR_027464	AIFM3	4.53186	-1.23421	2.70281e-05
GO:0044424	intracellular part	1	187	150209	NM_001018060,NM_001146288,NM_144704,NR_027464	AIFM3	4.53186	-1.23421	2.70281e-05
GO:0044429	mitochondrial part	1	10	150209	NM_001018060,NM_001146288,NM_144704,NR_027464	AIFM3	4.53186	-1.23421	2.70281e-05
GO:0008152	metabolic process	1	140	150209	NM_001018060,NM_001146288,NM_144704,NR_027464	AIFM3	4.53186	-1.23421	2.70281e-05
GO:0008150	biological_process	1	245	150209	NM_001018060,NM_001146288,NM_144704,NR_027464	AIFM3	4.53186	-1.23421	2.70281e-05
GO:0005575	cellular_component	1	259	150209	NM_001018060,NM_001146288,NM_144704,NR_027464	AIFM3	4.53186	-1.23421	2.70281e-05
GO:0044446	intracellular organelle part	1	115	150209	NM_001018060,NM_001146288,NM_144704,NR_027464	AIFM3	4.53186	-1.23421	2.70281e-05
GO:0019866	organelle inner membrane	1	4	150209	NM_001018060,NM_001146288,NM_144704,NR_027464	AIFM3	4.53186	-1.23421	2.70281e-05
GO:0048468	cell development	0.0479453	52	3399	NM_002167	ID3	4.48331	4.87089	3.07427e-35
GO:0045668	negative regulation of osteoblast differentiation	0.0479453	6	3399	NM_002167	ID3	4.48331	4.87089	3.07427e-35
GO:0009653	anatomical structure morphogenesis	0.0479453	62	3399	NM_002167	ID3	4.48331	4.87089	3.07427e-35
GO:0030279	negative regulation of ossification	0.0668519	7	3399	NM_002167	ID3	4.48331	4.87089	3.07427e-35
GO:0048856	anatomical structure development	0.123761	107	3399	NM_002167	ID3	4.48331	4.87089	3.07427e-35
GO:0030278	regulation of ossification	0.225752	9	3399	NM_002167	ID3	4.48331	4.87089	3.07427e-35
GO:0030154	cell differentiation	0.259693	78	3399	NM_002167	ID3	4.48331	4.87089	3.07427e-35
GO:0032501	multicellular organismal process	0.315514	127	3399	NM_002167	ID3	4.48331	4.87089	3.07427e-35
GO:0007623	circadian rhythm	0.318807	8	3399	NM_002167	ID3	4.48331	4.87089	3.07427e-35
GO:0032502	developmental process	0.318807	108	3399	NM_002167	ID3	4.48331	4.87089	3.07427e-35
GO:0048699	generation of neurons	0.318807	32	3399	NM_002167	ID3	4.48331	4.87089	3.07427e-35
GO:0009887	animal organ morphogenesis	0.318807	25	3399	NM_002167	ID3	4.48331	4.87089	3.07427e-35
GO:0048511	rhythmic process	0.318807	10	3399	NM_002167	ID3	4.48331	4.87089	3.07427e-35
GO:0022008	neurogenesis	0.318807	35	3399	NM_002167	ID3	4.48331	4.87089	3.07427e-35
GO:0048869	cellular developmental process	0.318807	79	3399	NM_002167	ID3	4.48331	4.87089	3.07427e-35
GO:0045667	regulation of osteoblast differentiation	0.318807	6	3399	NM_002167	ID3	4.48331	4.87089	3.07427e-35
GO:0001503	ossification	0.318807	12	3399	NM_002167	ID3	4.48331	4.87089	3.07427e-35
GO:0051239	regulation of multicellular organismal process	0.318807	61	3399	NM_002167	ID3	4.48331	4.87089	3.07427e-35
GO:0043392	negative regulation of DNA binding	0.318807	4	3399	NM_002167	ID3	4.48331	4.87089	3.07427e-35
GO:0007275	multicellular organism development	0.318807	95	3399	NM_002167	ID3	4.48331	4.87089	3.07427e-35
GO:0060284	regulation of cell development	0.323755	22	3399	NM_002167	ID3	4.48331	4.87089	3.07427e-35
GO:0030182	neuron differentiation	0.336493	29	3399	NM_002167	ID3	4.48331	4.87089	3.07427e-35
GO:0051241	negative regulation of multicellular organismal process	0.33737	28	3399	NM_002167	ID3	4.48331	4.87089	3.07427e-35
GO:0051960	regulation of nervous system development	0.337514	21	3399	NM_002167	ID3	4.48331	4.87089	3.07427e-35
GO:0050793	regulation of developmental process	0.337514	50	3399	NM_002167	ID3	4.48331	4.87089	3.07427e-35
GO:0072750	cellular response to leptomycin B	0.337514	1	3399	NM_002167	ID3	4.48331	4.87089	3.07427e-35
GO:1901344	response to leptomycin B	0.337514	1	3399	NM_002167	ID3	4.48331	4.87089	3.07427e-35
GO:0048518	positive regulation of biological process	0.354037	101	3399	NM_002167	ID3	4.48331	4.87089	3.07427e-35
GO:1901707	leptomycin B binding	0.359555	1	3399	NM_002167	ID3	4.48331	4.87089	3.07427e-35
GO:0001085	RNA polymerase II transcription factor binding	0.359555	5	3399	NM_002167	ID3	4.48331	4.87089	3.07427e-35
GO:0043433	negative regulation of DNA-binding transcription factor activity	0.362632	6	3399	NM_002167	ID3	4.48331	4.87089	3.07427e-35
GO:0043168	anion binding	0.369161	50	3399	NM_002167	ID3	4.48331	4.87089	3.07427e-35
GO:0051961	negative regulation of nervous system development	0.371088	9	3399	NM_002167	ID3	4.48331	4.87089	3.07427e-35
GO:0048731	system development	0.379834	81	3399	NM_002167	ID3	4.48331	4.87089	3.07427e-35
GO:0001649	osteoblast differentiation	0.379834	7	3399	NM_002167	ID3	4.48331	4.87089	3.07427e-35
GO:2000026	regulation of multicellular organismal development	0.379834	40	3399	NM_002167	ID3	4.48331	4.87089	3.07427e-35
GO:0050767	regulation of neurogenesis	0.38671	18	3399	NM_002167	ID3	4.48331	4.87089	3.07427e-35
GO:0050896	response to stimulus	0.407879	142	3399	NM_002167	ID3	4.48331	4.87089	3.07427e-35
GO:0050768	negative regulation of neurogenesis	0.40797	8	3399	NM_002167	ID3	4.48331	4.87089	3.07427e-35
GO:0045595	regulation of cell differentiation	0.442801	34	3399	NM_002167	ID3	4.48331	4.87089	3.07427e-35
GO:0006275	regulation of DNA replication	0.442801	4	3399	NM_002167	ID3	4.48331	4.87089	3.07427e-35
GO:0045664	regulation of neuron differentiation	0.451798	14	3399	NM_002167	ID3	4.48331	4.87089	3.07427e-35
GO:0007399	nervous system development	0.453367	41	3399	NM_002167	ID3	4.48331	4.87089	3.07427e-35
GO:0051100	negative regulation of binding	0.461072	5	3399	NM_002167	ID3	4.48331	4.87089	3.07427e-35
GO:0051101	regulation of DNA binding	0.464623	4	3399	NM_002167	ID3	4.48331	4.87089	3.07427e-35
GO:0065007	biological regulation	0.466981	181	3399	NM_002167	ID3	4.48331	4.87089	3.07427e-35
GO:0045665	negative regulation of neuron differentiation	0.468084	6	3399	NM_002167	ID3	4.48331	4.87089	3.07427e-35
GO:0036094	small molecule binding	0.471893	42	3399	NM_002167	ID3	4.48331	4.87089	3.07427e-35
GO:0010721	negative regulation of cell development	0.472655	8	3399	NM_002167	ID3	4.48331	4.87089	3.07427e-35
GO:0043167	ion binding	0.484031	95	3399	NM_002167	ID3	4.48331	4.87089	3.07427e-35
GO:0050789	regulation of biological process	0.488431	171	3399	NM_002167	ID3	4.48331	4.87089	3.07427e-35
GO:0070887	cellular response to chemical stimulus	0.488431	54	3399	NM_002167	ID3	4.48331	4.87089	3.07427e-35
GO:0048513	animal organ development	0.488431	58	3399	NM_002167	ID3	4.48331	4.87089	3.07427e-35
GO:0042221	response to chemical	0.501762	75	3399	NM_002167	ID3	4.48331	4.87089	3.07427e-35
GO:0001656	metanephros development	0.50365	3	3399	NM_002167	ID3	4.48331	4.87089	3.07427e-35
GO:0000981	DNA-binding transcription factor activity, RNA polymerase II-specific	0.508288	19	3399	NM_002167	ID3	4.48331	4.87089	3.07427e-35
GO:0005488	binding	0.508288	224	3399	NM_002167	ID3	4.48331	4.87089	3.07427e-35
GO:0051090	regulation of DNA-binding transcription factor activity	0.508741	9	3399	NM_002167	ID3	4.48331	4.87089	3.07427e-35
GO:0048522	positive regulation of cellular process	0.522233	83	3399	NM_002167	ID3	4.48331	4.87089	3.07427e-35
GO:0008289	lipid binding	0.532606	13	3399	NM_002167	ID3	4.48331	4.87089	3.07427e-35
GO:0046677	response to antibiotic	0.534276	7	3399	NM_002167	ID3	4.48331	4.87089	3.07427e-35
GO:0046983	protein dimerization activity	0.543211	22	3399	NM_002167	ID3	4.48331	4.87089	3.07427e-35
GO:0008134	transcription factor binding	0.543345	12	3399	NM_002167	ID3	4.48331	4.87089	3.07427e-35
GO:0050794	regulation of cellular process	0.545811	158	3399	NM_002167	ID3	4.48331	4.87089	3.07427e-35
GO:0007517	muscle organ development	0.545811	8	3399	NM_002167	ID3	4.48331	4.87089	3.07427e-35
GO:0006366	transcription by RNA polymerase II	0.551931	38	3399	NM_002167	ID3	4.48331	4.87089	3.07427e-35
GO:0030903	notochord development	0.560832	1	3399	NM_002167	ID3	4.48331	4.87089	3.07427e-35
GO:0051098	regulation of binding	0.593308	7	3399	NM_002167	ID3	4.48331	4.87089	3.07427e-35
GO:0042476	odontogenesis	0.597414	3	3399	NM_002167	ID3	4.48331	4.87089	3.07427e-35
GO:0045662	negative regulation of myoblast differentiation	0.599211	1	3399	NM_002167	ID3	4.48331	4.87089	3.07427e-35
GO:0051093	negative regulation of developmental process	0.59983	17	3399	NM_002167	ID3	4.48331	4.87089	3.07427e-35
GO:0007507	heart development	0.608438	10	3399	NM_002167	ID3	4.48331	4.87089	3.07427e-35
GO:0006357	regulation of transcription by RNA polymerase II	0.626967	34	3399	NM_002167	ID3	4.48331	4.87089	3.07427e-35
GO:0003700	DNA-binding transcription factor activity	0.629365	20	3399	NM_002167	ID3	4.48331	4.87089	3.07427e-35
GO:0061061	muscle structure development	0.631525	11	3399	NM_002167	ID3	4.48331	4.87089	3.07427e-35
GO:0006260	DNA replication	0.631525	5	3399	NM_002167	ID3	4.48331	4.87089	3.07427e-35
GO:0005504	fatty acid binding	0.639201	1	3399	NM_002167	ID3	4.48331	4.87089	3.07427e-35
GO:0045596	negative regulation of cell differentiation	0.643903	12	3399	NM_002167	ID3	4.48331	4.87089	3.07427e-35
GO:0065009	regulation of molecular function	0.645156	44	3399	NM_002167	ID3	4.48331	4.87089	3.07427e-35
GO:0003714	transcription corepressor activity	0.652887	4	3399	NM_002167	ID3	4.48331	4.87089	3.07427e-35
GO:0048568	embryonic organ development	0.66829	7	3399	NM_002167	ID3	4.48331	4.87089	3.07427e-35
GO:0007417	central nervous system development	0.686296	15	3399	NM_002167	ID3	4.48331	4.87089	3.07427e-35
GO:0009790	embryo development	0.708942	15	3399	NM_002167	ID3	4.48331	4.87089	3.07427e-35
GO:0019904	protein domain specific binding	0.715893	10	3399	NM_002167	ID3	4.48331	4.87089	3.07427e-35
GO:0072359	circulatory system development	0.717036	17	3399	NM_002167	ID3	4.48331	4.87089	3.07427e-35
GO:0140110	transcription regulator activity	0.721022	24	3399	NM_002167	ID3	4.48331	4.87089	3.07427e-35
GO:0031406	carboxylic acid binding	0.728905	3	3399	NM_002167	ID3	4.48331	4.87089	3.07427e-35
GO:0044464	cell part	0.737846	235	3399	NM_002167	ID3	4.48331	4.87089	3.07427e-35
GO:0043177	organic acid binding	0.747556	3	3399	NM_002167	ID3	4.48331	4.87089	3.07427e-35
GO:0045661	regulation of myoblast differentiation	0.751215	1	3399	NM_002167	ID3	4.48331	4.87089	3.07427e-35
GO:0051726	regulation of cell cycle	0.752903	17	3399	NM_002167	ID3	4.48331	4.87089	3.07427e-35
GO:0006950	response to stress	0.764295	56	3399	NM_002167	ID3	4.48331	4.87089	3.07427e-35
GO:0001101	response to acid chemical	0.764295	5	3399	NM_002167	ID3	4.48331	4.87089	3.07427e-35
GO:0051716	cellular response to stimulus	0.768986	105	3399	NM_002167	ID3	4.48331	4.87089	3.07427e-35
GO:0001822	kidney development	0.775825	4	3399	NM_002167	ID3	4.48331	4.87089	3.07427e-35
GO:0033293	monocarboxylic acid binding	0.776635	1	3399	NM_002167	ID3	4.48331	4.87089	3.07427e-35
GO:0071398	cellular response to fatty acid	0.782814	1	3399	NM_002167	ID3	4.48331	4.87089	3.07427e-35
GO:0005623	cell	0.785824	235	3399	NM_002167	ID3	4.48331	4.87089	3.07427e-35
GO:0071229	cellular response to acid chemical	0.786627	3	3399	NM_002167	ID3	4.48331	4.87089	3.07427e-35
GO:0009987	cellular process	0.790919	221	3399	NM_002167	ID3	4.48331	4.87089	3.07427e-35
GO:0009888	tissue development	0.792402	28	3399	NM_002167	ID3	4.48331	4.87089	3.07427e-35
GO:0072001	renal system development	0.796766	4	3399	NM_002167	ID3	4.48331	4.87089	3.07427e-35
GO:0014070	response to organic cyclic compound	0.802991	13	3399	NM_002167	ID3	4.48331	4.87089	3.07427e-35
GO:0071236	cellular response to antibiotic	0.810341	2	3399	NM_002167	ID3	4.48331	4.87089	3.07427e-35
GO:0005515	protein binding	0.812476	172	3399	NM_002167	ID3	4.48331	4.87089	3.07427e-35
GO:0009611	response to wounding	0.813257	9	3399	NM_002167	ID3	4.48331	4.87089	3.07427e-35
GO:0071310	cellular response to organic substance	0.815068	37	3399	NM_002167	ID3	4.48331	4.87089	3.07427e-35
GO:0003712	transcription coregulator activity	0.816314	7	3399	NM_002167	ID3	4.48331	4.87089	3.07427e-35
GO:0048519	negative regulation of biological process	0.8183	75	3399	NM_002167	ID3	4.48331	4.87089	3.07427e-35
GO:0033993	response to lipid	0.831168	12	3399	NM_002167	ID3	4.48331	4.87089	3.07427e-35
GO:0048523	negative regulation of cellular process	0.836799	65	3399	NM_002167	ID3	4.48331	4.87089	3.07427e-35
GO:0001655	urogenital system development	0.848602	4	3399	NM_002167	ID3	4.48331	4.87089	3.07427e-35
GO:0045445	myoblast differentiation	0.849379	1	3399	NM_002167	ID3	4.48331	4.87089	3.07427e-35
GO:0043226	organelle	0.84948	186	3399	NM_002167	ID3	4.48331	4.87089	3.07427e-35
GO:0070542	response to fatty acid	0.864457	1	3399	NM_002167	ID3	4.48331	4.87089	3.07427e-35
GO:0006915	apoptotic process	0.872182	25	3399	NM_002167	ID3	4.48331	4.87089	3.07427e-35
GO:0030855	epithelial cell differentiation	0.873868	9	3399	NM_002167	ID3	4.48331	4.87089	3.07427e-35
GO:0010033	response to organic substance	0.875445	43	3399	NM_002167	ID3	4.48331	4.87089	3.07427e-35
GO:1901700	response to oxygen-containing compound	0.876394	21	3399	NM_002167	ID3	4.48331	4.87089	3.07427e-35
GO:0071396	cellular response to lipid	0.877866	7	3399	NM_002167	ID3	4.48331	4.87089	3.07427e-35
GO:0071407	cellular response to organic cyclic compound	0.877866	7	3399	NM_002167	ID3	4.48331	4.87089	3.07427e-35
GO:0044092	negative regulation of molecular function	0.878167	14	3399	NM_002167	ID3	4.48331	4.87089	3.07427e-35
GO:0000122	negative regulation of transcription by RNA polymerase II	0.879975	10	3399	NM_002167	ID3	4.48331	4.87089	3.07427e-35
GO:0006351	transcription, DNA-templated	0.886894	46	3399	NM_002167	ID3	4.48331	4.87089	3.07427e-35
GO:0051171	regulation of nitrogen compound metabolic process	0.895327	76	3399	NM_002167	ID3	4.48331	4.87089	3.07427e-35
GO:0042981	regulation of apoptotic process	0.898535	19	3399	NM_002167	ID3	4.48331	4.87089	3.07427e-35
GO:1903506	regulation of nucleic acid-templated transcription	0.900734	44	3399	NM_002167	ID3	4.48331	4.87089	3.07427e-35
GO:1901701	cellular response to oxygen-containing compound	0.900833	14	3399	NM_002167	ID3	4.48331	4.87089	3.07427e-35
GO:0006355	regulation of transcription, DNA-templated	0.902344	43	3399	NM_002167	ID3	4.48331	4.87089	3.07427e-35
GO:0097659	nucleic acid-templated transcription	0.902563	46	3399	NM_002167	ID3	4.48331	4.87089	3.07427e-35
GO:2001141	regulation of RNA biosynthetic process	0.902563	44	3399	NM_002167	ID3	4.48331	4.87089	3.07427e-35
GO:0045934	negative regulation of nucleobase-containing compound metabolic process	0.908486	17	3399	NM_002167	ID3	4.48331	4.87089	3.07427e-35
GO:0032774	RNA biosynthetic process	0.908486	46	3399	NM_002167	ID3	4.48331	4.87089	3.07427e-35
GO:0007049	cell cycle	0.908486	22	3399	NM_002167	ID3	4.48331	4.87089	3.07427e-35
GO:0018130	heterocycle biosynthetic process	0.908866	53	3399	NM_002167	ID3	4.48331	4.87089	3.07427e-35
GO:0051252	regulation of RNA metabolic process	0.909941	47	3399	NM_002167	ID3	4.48331	4.87089	3.07427e-35
GO:0034654	nucleobase-containing compound biosynthetic process	0.911455	52	3399	NM_002167	ID3	4.48331	4.87089	3.07427e-35
GO:0019438	aromatic compound biosynthetic process	0.911455	53	3399	NM_002167	ID3	4.48331	4.87089	3.07427e-35
GO:0043067	regulation of programmed cell death	0.912287	19	3399	NM_002167	ID3	4.48331	4.87089	3.07427e-35
GO:1901363	heterocyclic compound binding	0.913645	79	3399	NM_002167	ID3	4.48331	4.87089	3.07427e-35
GO:0010556	regulation of macromolecule biosynthetic process	0.916979	51	3399	NM_002167	ID3	4.48331	4.87089	3.07427e-35
GO:0019219	regulation of nucleobase-containing compound metabolic process	0.922642	50	3399	NM_002167	ID3	4.48331	4.87089	3.07427e-35
GO:0008219	cell death	0.925027	27	3399	NM_002167	ID3	4.48331	4.87089	3.07427e-35
GO:0080090	regulation of primary metabolic process	0.928806	77	3399	NM_002167	ID3	4.48331	4.87089	3.07427e-35
GO:0097159	organic cyclic compound binding	0.933556	79	3399	NM_002167	ID3	4.48331	4.87089	3.07427e-35
GO:0010941	regulation of cell death	0.934188	20	3399	NM_002167	ID3	4.48331	4.87089	3.07427e-35
GO:0012501	programmed cell death	0.935161	25	3399	NM_002167	ID3	4.48331	4.87089	3.07427e-35
GO:1901362	organic cyclic compound biosynthetic process	0.936404	54	3399	NM_002167	ID3	4.48331	4.87089	3.07427e-35
GO:0060429	epithelium development	0.939142	14	3399	NM_002167	ID3	4.48331	4.87089	3.07427e-35
GO:2000112	regulation of cellular macromolecule biosynthetic process	0.941013	48	3399	NM_002167	ID3	4.48331	4.87089	3.07427e-35
GO:0045892	negative regulation of transcription, DNA-templated	0.94546	13	3399	NM_002167	ID3	4.48331	4.87089	3.07427e-35
GO:0031323	regulation of cellular metabolic process	0.953894	78	3399	NM_002167	ID3	4.48331	4.87089	3.07427e-35
GO:0031326	regulation of cellular biosynthetic process	0.955849	51	3399	NM_002167	ID3	4.48331	4.87089	3.07427e-35
GO:0009889	regulation of biosynthetic process	0.957163	52	3399	NM_002167	ID3	4.48331	4.87089	3.07427e-35
GO:0010942	positive regulation of cell death	0.960053	7	3399	NM_002167	ID3	4.48331	4.87089	3.07427e-35
GO:1903507	negative regulation of nucleic acid-templated transcription	0.96637	13	3399	NM_002167	ID3	4.48331	4.87089	3.07427e-35
GO:1902679	negative regulation of RNA biosynthetic process	0.96653	13	3399	NM_002167	ID3	4.48331	4.87089	3.07427e-35
GO:0051253	negative regulation of RNA metabolic process	0.968218	14	3399	NM_002167	ID3	4.48331	4.87089	3.07427e-35
GO:0043065	positive regulation of apoptotic process	0.974809	6	3399	NM_002167	ID3	4.48331	4.87089	3.07427e-35
GO:0010468	regulation of gene expression	0.974896	55	3399	NM_002167	ID3	4.48331	4.87089	3.07427e-35
GO:0043068	positive regulation of programmed cell death	0.977154	6	3399	NM_002167	ID3	4.48331	4.87089	3.07427e-35
GO:0060255	regulation of macromolecule metabolic process	0.978397	77	3399	NM_002167	ID3	4.48331	4.87089	3.07427e-35
GO:2000113	negative regulation of cellular macromolecule biosynthetic process	0.979817	15	3399	NM_002167	ID3	4.48331	4.87089	3.07427e-35
GO:0010558	negative regulation of macromolecule biosynthetic process	0.993135	15	3399	NM_002167	ID3	4.48331	4.87089	3.07427e-35
GO:0009890	negative regulation of biosynthetic process	0.993135	16	3399	NM_002167	ID3	4.48331	4.87089	3.07427e-35
GO:0006807	nitrogen compound metabolic process	0.993514	125	3399	NM_002167	ID3	4.48331	4.87089	3.07427e-35
GO:0005737	cytoplasm	0.996821	151	3399	NM_002167	ID3	4.48331	4.87089	3.07427e-35
GO:0009059	macromolecule biosynthetic process	0.997276	58	3399	NM_002167	ID3	4.48331	4.87089	3.07427e-35
GO:0044271	cellular nitrogen compound biosynthetic process	0.997276	56	3399	NM_002167	ID3	4.48331	4.87089	3.07427e-35
GO:0043170	macromolecule metabolic process	0.997746	117	3399	NM_002167	ID3	4.48331	4.87089	3.07427e-35
GO:0019222	regulation of metabolic process	0.997968	81	3399	NM_002167	ID3	4.48331	4.87089	3.07427e-35
GO:0016070	RNA metabolic process	0.997968	52	3399	NM_002167	ID3	4.48331	4.87089	3.07427e-35
GO:0043229	intracellular organelle	0.998354	167	3399	NM_002167	ID3	4.48331	4.87089	3.07427e-35
GO:0043227	membrane-bounded organelle	0.998354	163	3399	NM_002167	ID3	4.48331	4.87089	3.07427e-35
GO:0006139	nucleobase-containing compound metabolic process	0.998567	65	3399	NM_002167	ID3	4.48331	4.87089	3.07427e-35
GO:0031327	negative regulation of cellular biosynthetic process	0.998567	15	3399	NM_002167	ID3	4.48331	4.87089	3.07427e-35
GO:0034641	cellular nitrogen compound metabolic process	0.998567	75	3399	NM_002167	ID3	4.48331	4.87089	3.07427e-35
GO:0006725	cellular aromatic compound metabolic process	1	67	3399	NM_002167	ID3	4.48331	4.87089	3.07427e-35
GO:0046483	heterocycle metabolic process	1	66	3399	NM_002167	ID3	4.48331	4.87089	3.07427e-35
GO:0005622	intracellular	1	187	3399	NM_002167	ID3	4.48331	4.87089	3.07427e-35
GO:0005634	nucleus	1	83	3399	NM_002167	ID3	4.48331	4.87089	3.07427e-35
GO:0071704	organic substance metabolic process	1	134	3399	NM_002167	ID3	4.48331	4.87089	3.07427e-35
GO:0051172	negative regulation of nitrogen compound metabolic process	1	23	3399	NM_002167	ID3	4.48331	4.87089	3.07427e-35
GO:0003674	molecular_function	1	249	3399	NM_002167	ID3	4.48331	4.87089	3.07427e-35
GO:0031324	negative regulation of cellular metabolic process	1	23	3399	NM_002167	ID3	4.48331	4.87089	3.07427e-35
GO:1901576	organic substance biosynthetic process	1	67	3399	NM_002167	ID3	4.48331	4.87089	3.07427e-35
GO:1901360	organic cyclic compound metabolic process	1	68	3399	NM_002167	ID3	4.48331	4.87089	3.07427e-35
GO:0034645	cellular macromolecule biosynthetic process	1	55	3399	NM_002167	ID3	4.48331	4.87089	3.07427e-35
GO:0043231	intracellular membrane-bounded organelle	1	131	3399	NM_002167	ID3	4.48331	4.87089	3.07427e-35
GO:0044249	cellular biosynthetic process	1	67	3399	NM_002167	ID3	4.48331	4.87089	3.07427e-35
GO:0010467	gene expression	1	62	3399	NM_002167	ID3	4.48331	4.87089	3.07427e-35
GO:0044424	intracellular part	1	187	3399	NM_002167	ID3	4.48331	4.87089	3.07427e-35
GO:0044238	primary metabolic process	1	129	3399	NM_002167	ID3	4.48331	4.87089	3.07427e-35
GO:0009892	negative regulation of metabolic process	1	28	3399	NM_002167	ID3	4.48331	4.87089	3.07427e-35
GO:0044237	cellular metabolic process	1	130	3399	NM_002167	ID3	4.48331	4.87089	3.07427e-35
GO:0044260	cellular macromolecule metabolic process	1	97	3399	NM_002167	ID3	4.48331	4.87089	3.07427e-35
GO:0010605	negative regulation of macromolecule metabolic process	1	25	3399	NM_002167	ID3	4.48331	4.87089	3.07427e-35
GO:0008152	metabolic process	1	140	3399	NM_002167	ID3	4.48331	4.87089	3.07427e-35
GO:0008150	biological_process	1	245	3399	NM_002167	ID3	4.48331	4.87089	3.07427e-35
GO:0010629	negative regulation of gene expression	1	19	3399	NM_002167	ID3	4.48331	4.87089	3.07427e-35
GO:0005575	cellular_component	1	259	3399	NM_002167	ID3	4.48331	4.87089	3.07427e-35
GO:0009058	biosynthetic process	1	70	3399	NM_002167	ID3	4.48331	4.87089	3.07427e-35
GO:0090304	nucleic acid metabolic process	1	57	3399	NM_002167	ID3	4.48331	4.87089	3.07427e-35
GO:0043167	ion binding	0.484031	95	643596	NM_001190228	RNF224	4.46888	-0.722021	0.000201307
GO:0005488	binding	0.508288	224	643596	NM_001190228	RNF224	4.46888	-0.722021	0.000201307
GO:0046872	metal ion binding	0.639201	60	643596	NM_001190228	RNF224	4.46888	-0.722021	0.000201307
GO:0043169	cation binding	0.700489	60	643596	NM_001190228	RNF224	4.46888	-0.722021	0.000201307
GO:0003674	molecular_function	1	249	643596	NM_001190228	RNF224	4.46888	-0.722021	0.000201307
GO:0044459	plasma membrane part	0.0787421	63	10161	NM_001162497,NM_001162498,NM_005767	LPAR6	4.45445	-2.74251	0.000977155
GO:0005887	integral component of plasma membrane	0.0787421	40	10161	NM_001162497,NM_001162498,NM_005767	LPAR6	4.45445	-2.74251	0.000977155
GO:0071944	cell periphery	0.0787421	104	10161	NM_001162497,NM_001162498,NM_005767	LPAR6	4.45445	-2.74251	0.000977155
GO:0001835	blastocyst hatching	0.100764	4	10161	NM_001162497,NM_001162498,NM_005767	LPAR6	4.45445	-2.74251	0.000977155
GO:0035188	hatching	0.100764	4	10161	NM_001162497,NM_001162498,NM_005767	LPAR6	4.45445	-2.74251	0.000977155
GO:0071684	organism emergence from protective structure	0.100764	4	10161	NM_001162497,NM_001162498,NM_005767	LPAR6	4.45445	-2.74251	0.000977155
GO:0031226	intrinsic component of plasma membrane	0.108393	40	10161	NM_001162497,NM_001162498,NM_005767	LPAR6	4.45445	-2.74251	0.000977155
GO:0048856	anatomical structure development	0.123761	107	10161	NM_001162497,NM_001162498,NM_005767	LPAR6	4.45445	-2.74251	0.000977155
GO:0005886	plasma membrane	0.191856	99	10161	NM_001162497,NM_001162498,NM_005767	LPAR6	4.45445	-2.74251	0.000977155
GO:0032501	multicellular organismal process	0.315514	127	10161	NM_001162497,NM_001162498,NM_005767	LPAR6	4.45445	-2.74251	0.000977155
GO:0032502	developmental process	0.318807	108	10161	NM_001162497,NM_001162498,NM_005767	LPAR6	4.45445	-2.74251	0.000977155
GO:0007275	multicellular organism development	0.318807	95	10161	NM_001162497,NM_001162498,NM_005767	LPAR6	4.45445	-2.74251	0.000977155
GO:0051480	regulation of cytosolic calcium ion concentration	0.319164	11	10161	NM_001162497,NM_001162498,NM_005767	LPAR6	4.45445	-2.74251	0.000977155
GO:0001824	blastocyst development	0.320105	5	10161	NM_001162497,NM_001162498,NM_005767	LPAR6	4.45445	-2.74251	0.000977155
GO:0031224	intrinsic component of membrane	0.335056	94	10161	NM_001162497,NM_001162498,NM_005767	LPAR6	4.45445	-2.74251	0.000977155
GO:0016021	integral component of membrane	0.335056	92	10161	NM_001162497,NM_001162498,NM_005767	LPAR6	4.45445	-2.74251	0.000977155
GO:0007204	positive regulation of cytosolic calcium ion concentration	0.337514	10	10161	NM_001162497,NM_001162498,NM_005767	LPAR6	4.45445	-2.74251	0.000977155
GO:0048583	regulation of response to stimulus	0.337514	74	10161	NM_001162497,NM_001162498,NM_005767	LPAR6	4.45445	-2.74251	0.000977155
GO:0048518	positive regulation of biological process	0.354037	101	10161	NM_001162497,NM_001162498,NM_005767	LPAR6	4.45445	-2.74251	0.000977155
GO:0048584	positive regulation of response to stimulus	0.379834	45	10161	NM_001162497,NM_001162498,NM_005767	LPAR6	4.45445	-2.74251	0.000977155
GO:0055074	calcium ion homeostasis	0.379834	12	10161	NM_001162497,NM_001162498,NM_005767	LPAR6	4.45445	-2.74251	0.000977155
GO:0050896	response to stimulus	0.407879	142	10161	NM_001162497,NM_001162498,NM_005767	LPAR6	4.45445	-2.74251	0.000977155
GO:0006874	cellular calcium ion homeostasis	0.442801	11	10161	NM_001162497,NM_001162498,NM_005767	LPAR6	4.45445	-2.74251	0.000977155
GO:0035556	intracellular signal transduction	0.442801	49	10161	NM_001162497,NM_001162498,NM_005767	LPAR6	4.45445	-2.74251	0.000977155
GO:0072507	divalent inorganic cation homeostasis	0.442801	12	10161	NM_001162497,NM_001162498,NM_005767	LPAR6	4.45445	-2.74251	0.000977155
GO:0060089	molecular transducer activity	0.459952	27	10161	NM_001162497,NM_001162498,NM_005767	LPAR6	4.45445	-2.74251	0.000977155
GO:0072503	cellular divalent inorganic cation homeostasis	0.463437	11	10161	NM_001162497,NM_001162498,NM_005767	LPAR6	4.45445	-2.74251	0.000977155
GO:0065007	biological regulation	0.466981	181	10161	NM_001162497,NM_001162498,NM_005767	LPAR6	4.45445	-2.74251	0.000977155
GO:0065008	regulation of biological quality	0.480466	65	10161	NM_001162497,NM_001162498,NM_005767	LPAR6	4.45445	-2.74251	0.000977155
GO:0050789	regulation of biological process	0.488431	171	10161	NM_001162497,NM_001162498,NM_005767	LPAR6	4.45445	-2.74251	0.000977155
GO:0007186	G protein-coupled receptor signaling pathway	0.488431	24	10161	NM_001162497,NM_001162498,NM_005767	LPAR6	4.45445	-2.74251	0.000977155
GO:1902533	positive regulation of intracellular signal transduction	0.501209	19	10161	NM_001162497,NM_001162498,NM_005767	LPAR6	4.45445	-2.74251	0.000977155
GO:0038023	signaling receptor activity	0.501471	25	10161	NM_001162497,NM_001162498,NM_005767	LPAR6	4.45445	-2.74251	0.000977155
GO:0030003	cellular cation homeostasis	0.50365	13	10161	NM_001162497,NM_001162498,NM_005767	LPAR6	4.45445	-2.74251	0.000977155
GO:0006873	cellular ion homeostasis	0.508741	13	10161	NM_001162497,NM_001162498,NM_005767	LPAR6	4.45445	-2.74251	0.000977155
GO:0023052	signaling	0.508741	100	10161	NM_001162497,NM_001162498,NM_005767	LPAR6	4.45445	-2.74251	0.000977155
GO:0007154	cell communication	0.514962	100	10161	NM_001162497,NM_001162498,NM_005767	LPAR6	4.45445	-2.74251	0.000977155
GO:0004888	transmembrane signaling receptor activity	0.521801	21	10161	NM_001162497,NM_001162498,NM_005767	LPAR6	4.45445	-2.74251	0.000977155
GO:0048522	positive regulation of cellular process	0.522233	83	10161	NM_001162497,NM_001162498,NM_005767	LPAR6	4.45445	-2.74251	0.000977155
GO:0007200	phospholipase C-activating G protein-coupled receptor signaling pathway	0.534276	3	10161	NM_001162497,NM_001162498,NM_005767	LPAR6	4.45445	-2.74251	0.000977155
GO:0009967	positive regulation of signal transduction	0.541378	28	10161	NM_001162497,NM_001162498,NM_005767	LPAR6	4.45445	-2.74251	0.000977155
GO:0006875	cellular metal ion homeostasis	0.541626	11	10161	NM_001162497,NM_001162498,NM_005767	LPAR6	4.45445	-2.74251	0.000977155
GO:0050794	regulation of cellular process	0.545811	158	10161	NM_001162497,NM_001162498,NM_005767	LPAR6	4.45445	-2.74251	0.000977155
GO:0055065	metal ion homeostasis	0.546924	12	10161	NM_001162497,NM_001162498,NM_005767	LPAR6	4.45445	-2.74251	0.000977155
GO:0010647	positive regulation of cell communication	0.550256	30	10161	NM_001162497,NM_001162498,NM_005767	LPAR6	4.45445	-2.74251	0.000977155
GO:0023056	positive regulation of signaling	0.552376	30	10161	NM_001162497,NM_001162498,NM_005767	LPAR6	4.45445	-2.74251	0.000977155
GO:0055080	cation homeostasis	0.560832	13	10161	NM_001162497,NM_001162498,NM_005767	LPAR6	4.45445	-2.74251	0.000977155
GO:0098771	inorganic ion homeostasis	0.577089	13	10161	NM_001162497,NM_001162498,NM_005767	LPAR6	4.45445	-2.74251	0.000977155
GO:0010646	regulation of cell communication	0.581237	54	10161	NM_001162497,NM_001162498,NM_005767	LPAR6	4.45445	-2.74251	0.000977155
GO:0050801	ion homeostasis	0.581237	14	10161	NM_001162497,NM_001162498,NM_005767	LPAR6	4.45445	-2.74251	0.000977155
GO:0044425	membrane part	0.582779	105	10161	NM_001162497,NM_001162498,NM_005767	LPAR6	4.45445	-2.74251	0.000977155
GO:0055082	cellular chemical homeostasis	0.588127	14	10161	NM_001162497,NM_001162498,NM_005767	LPAR6	4.45445	-2.74251	0.000977155
GO:0023051	regulation of signaling	0.599211	54	10161	NM_001162497,NM_001162498,NM_005767	LPAR6	4.45445	-2.74251	0.000977155
GO:1902531	regulation of intracellular signal transduction	0.599211	29	10161	NM_001162497,NM_001162498,NM_005767	LPAR6	4.45445	-2.74251	0.000977155
GO:0009966	regulation of signal transduction	0.599211	48	10161	NM_001162497,NM_001162498,NM_005767	LPAR6	4.45445	-2.74251	0.000977155
GO:0007165	signal transduction	0.631525	89	10161	NM_001162497,NM_001162498,NM_005767	LPAR6	4.45445	-2.74251	0.000977155
GO:0035025	positive regulation of Rho protein signal transduction	0.637175	1	10161	NM_001162497,NM_001162498,NM_005767	LPAR6	4.45445	-2.74251	0.000977155
GO:0042592	homeostatic process	0.638412	29	10161	NM_001162497,NM_001162498,NM_005767	LPAR6	4.45445	-2.74251	0.000977155
GO:0019725	cellular homeostasis	0.673309	15	10161	NM_001162497,NM_001162498,NM_005767	LPAR6	4.45445	-2.74251	0.000977155
GO:0048878	chemical homeostasis	0.676165	18	10161	NM_001162497,NM_001162498,NM_005767	LPAR6	4.45445	-2.74251	0.000977155
GO:0051482	positive regulation of cytosolic calcium ion concentration involved in phospholipase C-activating G protein-coupled signaling pathway	0.681731	1	10161	NM_001162497,NM_001162498,NM_005767	LPAR6	4.45445	-2.74251	0.000977155
GO:0001701	in utero embryonic development	0.689822	6	10161	NM_001162497,NM_001162498,NM_005767	LPAR6	4.45445	-2.74251	0.000977155
GO:0016020	membrane	0.70116	136	10161	NM_001162497,NM_001162498,NM_005767	LPAR6	4.45445	-2.74251	0.000977155
GO:0004930	G protein-coupled receptor activity	0.70454	12	10161	NM_001162497,NM_001162498,NM_005767	LPAR6	4.45445	-2.74251	0.000977155
GO:0009790	embryo development	0.708942	15	10161	NM_001162497,NM_001162498,NM_005767	LPAR6	4.45445	-2.74251	0.000977155
GO:0044464	cell part	0.737846	235	10161	NM_001162497,NM_001162498,NM_005767	LPAR6	4.45445	-2.74251	0.000977155
GO:0051716	cellular response to stimulus	0.768986	105	10161	NM_001162497,NM_001162498,NM_005767	LPAR6	4.45445	-2.74251	0.000977155
GO:0007266	Rho protein signal transduction	0.773144	3	10161	NM_001162497,NM_001162498,NM_005767	LPAR6	4.45445	-2.74251	0.000977155
GO:0005623	cell	0.785824	235	10161	NM_001162497,NM_001162498,NM_005767	LPAR6	4.45445	-2.74251	0.000977155
GO:0009987	cellular process	0.790919	221	10161	NM_001162497,NM_001162498,NM_005767	LPAR6	4.45445	-2.74251	0.000977155
GO:0007265	Ras protein signal transduction	0.801942	6	10161	NM_001162497,NM_001162498,NM_005767	LPAR6	4.45445	-2.74251	0.000977155
GO:0046579	positive regulation of Ras protein signal transduction	0.8041	1	10161	NM_001162497,NM_001162498,NM_005767	LPAR6	4.45445	-2.74251	0.000977155
GO:0051057	positive regulation of small GTPase mediated signal transduction	0.825773	1	10161	NM_001162497,NM_001162498,NM_005767	LPAR6	4.45445	-2.74251	0.000977155
GO:0043009	chordate embryonic development	0.829853	8	10161	NM_001162497,NM_001162498,NM_005767	LPAR6	4.45445	-2.74251	0.000977155
GO:0009792	embryo development ending in birth or egg hatching	0.846923	8	10161	NM_001162497,NM_001162498,NM_005767	LPAR6	4.45445	-2.74251	0.000977155
GO:0043226	organelle	0.84948	186	10161	NM_001162497,NM_001162498,NM_005767	LPAR6	4.45445	-2.74251	0.000977155
GO:0007264	small GTPase mediated signal transduction	0.850391	7	10161	NM_001162497,NM_001162498,NM_005767	LPAR6	4.45445	-2.74251	0.000977155
GO:0035023	regulation of Rho protein signal transduction	0.941998	1	10161	NM_001162497,NM_001162498,NM_005767	LPAR6	4.45445	-2.74251	0.000977155
GO:0046578	regulation of Ras protein signal transduction	0.997743	1	10161	NM_001162497,NM_001162498,NM_005767	LPAR6	4.45445	-2.74251	0.000977155
GO:0043229	intracellular organelle	0.998354	167	10161	NM_001162497,NM_001162498,NM_005767	LPAR6	4.45445	-2.74251	0.000977155
GO:0043227	membrane-bounded organelle	0.998354	163	10161	NM_001162497,NM_001162498,NM_005767	LPAR6	4.45445	-2.74251	0.000977155
GO:0005622	intracellular	1	187	10161	NM_001162497,NM_001162498,NM_005767	LPAR6	4.45445	-2.74251	0.000977155
GO:0051056	regulation of small GTPase mediated signal transduction	1	1	10161	NM_001162497,NM_001162498,NM_005767	LPAR6	4.45445	-2.74251	0.000977155
GO:0003674	molecular_function	1	249	10161	NM_001162497,NM_001162498,NM_005767	LPAR6	4.45445	-2.74251	0.000977155
GO:0043231	intracellular membrane-bounded organelle	1	131	10161	NM_001162497,NM_001162498,NM_005767	LPAR6	4.45445	-2.74251	0.000977155
GO:0044424	intracellular part	1	187	10161	NM_001162497,NM_001162498,NM_005767	LPAR6	4.45445	-2.74251	0.000977155
GO:0008150	biological_process	1	245	10161	NM_001162497,NM_001162498,NM_005767	LPAR6	4.45445	-2.74251	0.000977155
GO:0005575	cellular_component	1	259	10161	NM_001162497,NM_001162498,NM_005767	LPAR6	4.45445	-2.74251	0.000977155
GO:0032879	regulation of localization	0.253062	57	114898	NM_031908	C1QTNF2	4.34693	-2.07946	0.00417059
GO:0051347	positive regulation of transferase activity	0.318807	17	114898	NM_031908	C1QTNF2	4.34693	-2.07946	0.00417059
[truncated: 30,375 more rows]
